# Supplementary material for: Machine learning applications in vascular neuroimaging for the diagnosis and prognosis of cognitive impairment and dementia: a systematic review and meta-analysis
Source: Alzheimers Res Ther. 2025 Aug 7;17:183. doi: 10.1186/s13195-025-01815-6 (PMC12330124; doi:10.1186/s13195-025-01815-6)
Supplement: Supplementary file 2 — Supplementary Material 2 [file 13195_2025_1815_MOESM2_ESM.xlsx]

## Sheet: Blad1
Description / metrics paper									General description of the study population													Specific details for datasets				Diagnosis or prognosis	Results diagnosis													Results prognosis
DOI	First author	Country of Institute of First author	Last Author	Country of Institute of Last author	Title of paper	Year	Journal	Study type (e.g. case-control, cohort study, ...)	Overall N	n per diagnosis	Age overall: mean (SD) or median [IQR]	Age per diagnosis: mean (SD) or median [IQR]	N (%) women overall	N (%) women per diagnosis	N (%) Ethnicity	N (%) Ethnicity per diagnosis	N (%) Dementia type	Dementia - criteria	N (%) Cognitive impairment type	Cognitive impairment criteria	Inclusion/exclusion criteria	Source of imaging data (eg ADNI, local institution)	Neuroimaging modality	Scanner information	Sequence	Diagnosis and/or prognosis	How is AI being used (segmentation or analysis)	ML method used	Covariates included in model	Vascular neuroimaging features used	Outcome measure	Validation strategy (cross-validation, held-out test)	Accuracy (%)	Sensitivity (%)	Specificity (%)	AUC	Positive predictive value (%)	Negative predictive value (%)	Other metrics	How is AI being used (segmentation or analysis)	ML method used	Covariates included in model	Vascular neuroimaging features used	Outcome measure	Validation strategy (cross-validation, held-out test)	Time lapse	Summary of results
10.1109/jbhi.2016.2537808	Ciulli, S.	Italy	Diciotti, S.	Italy	Prediction of Impaired Performance in Trail Making Test in MCI Patients With Small Vessel Disease Using DTI Data	2016	IEEE Journal of Biomedical and Health Informatics	Cohort	44	MCI: 40	75.3 (6.8)	MCI: 75.3 (6.8)	15 (34%)	MCI: 15 (34%)	NA	NA	NA	NA	MCI: 40 (100%)	Winblad et al. criteria, Fazekas scale	Inclusion: NA Exclusion: 1) inability or refusal to undergo brain MRI; 2) inability to give an informed consent; 3) age less than 18 years	Local institution	dMRI	1.5-T Magnetom Aera scanner with a 20-channel head and neck coil	Axial diffusion weighted images were obtained with a single shot echo-planar imaging (EPI) sequence [repetition time (TR) = 10800 ms, echo time (TE) = 87 ms, acquisition matrix = 106 × 106, slice thickness = 2.4 mm, field of view (FOV) = 256 mm × 256 mm, 2.4-mm isotropic voxels, no interslice gap, number of excitations (NEX) = 3, GRAPPA acceleration factor = 2, number of slices = 67]	Diagnosis	Analysis	Model 1: SVM (Polynomial kernel) | Model 2: SVM (RBF kernel) | Model 3: SVM (Polynomial kernel) | Model 4: SVM (RBF kernel) | Model 5: SVM (Polynomial kernel) | Model 6: SVM (RBF kernel) Model 7: SVM (Polynomial kernel) | Model 8: SVM (RBF kernel) | Model 9: SVM (Polynomial kernel) | Model 10: SVM (RBF kernel) | Model 11: SVM (Polynomial kernel) | Model 12: SVM (RBF kernel)	NA	Model 1: MD | Model 2: MD | Model 3: FA | Model 4: FA | Model 5: MD, FA | Model 6: MD, FA | Model 7: MD | Model 8: MD | Model 9: FA | Model 10: FA | Model 11: MD, FA | Model 12: MD, FA	Model 1: TMT-B ES 0 vs. 1234 | Model 2: TMT-B ES 0 vs. 1234 | Model 3: TMT-B ES 0 vs. 1234 | Model 4: TMT-B ES 0 vs. 1234 | Model 5: TMT-B ES 0 vs. 1234 | Model 6: TMT-B ES 0 vs. 1234 | Model 7: TMT-B ES 01 vs. 234 | Model 8: TMT-B ES 01 vs. 234 | Model 9: TMT-B ES 01 vs. 234 | Model 10: TMT-B ES 01 vs. 234 | Model 11: TMT-B ES 01 vs. 234 | Model 12: TMT-B ES 01 vs. 234	Nested leave-one-out cross-validation	Model 1: 80.0 | Model 2: 75.0 | Model 3: 37.5 | Model 4: 20.0 | Model 5: 47.5 | Model 6: 25.0 | Model 7: 77.5 | Model 8: 55.0 | Model 9: 35.0 | Model 10: 55.0 | Model 11: 50.0 | Model 12: 42.5	Model 1: 89.5 | Model 2: 78.9 | Model 3: 29.3 | Model 4: 0.0 | Model 5: 42.1 | Model 6: 0.0 | Model 7: 72.7 | Model 8: 63.6 | Model 9: 63.6 | Model 10: 100 | Model 11: 63.6 | Model 12: 77.3	Model 1: 71.4 | Model 2: 71.4 | Model 3: 47.6 | Model 4: 38.1 | Model 5: 52.4 | Model 6: 47.6 | Model 7: 83.3 | Model 8: 44.4 | Model 9: 0.0 | Model 10: 0.0 | Model 11: 33.3 | Model 12: 0.0	NA	NA	NA	NA	NA	NA	NA	NA	NA	NA	NA	NA
https://doi.org/10.1016/j.nicl.2023.103385	Chan, K.	Canada	Khademi, A.	Canada	Alzheimer’s and vascular disease classification using regional texture biomarkers in FLAIR MRI	2023	NeuroImage : Clinical	Cohort	200	MCI: 65 | AD: 21 | scMCI: 44 | Mixed: 22 | HC: 48	74.68 (NA)	HC: 69.65 (NA) | MCI: 71.86 (NA) | AD: 75.70 (NA) | scVMCI: 45.62 (NA) | Mixed: 78.82 (NA)	104 (52%)	HC: 40 (83.3%) | MCI: 29 (44.6%) | AD: 6 (28.5%) | scVMCI: 17 (38.6%) | Mixed: 12 (54.5%)	NA	NA	AD: 21 AD (10.5%) | Mixed: 22 (11%)	NIA-AA clinical criteria for AD or Mixed Etiology dementia (McKhann et al., 2011)	MCI: 65 (32.5%) | scVMCI: 44 (22%)	MCI: NIA-AA | scVMCI: NIA-AA, extensive subcortical cerebrovascular disease on the Age-Related White Matter Change (ARWMC) scale or two or more hemispheric subcortical lacunar infarcts	Inclusion: NA Exclusion: 1) inability or refusal to undergo brain MRI; 2) inability to give an informed consent; 3) age less than 18 years	Canadian Consortium on Neurodegeneration in Aging (CCNA)	sMRI dMRI	SIEMENS, GE, and Philips scanners	Modality TR (ms) TE (ms) TI (ms) Pixel Spacing (mm) Slice Thickness (mm) FLAIR 9000–9840 120–146 2250–2500 0.9375 3 dMRI 6900–13000 64–101 – 0.9375–2.6506 2–3 (table 1)	Diagnosis	Analysis	Model 1: RF | Model 2: RF | Model 3: RF | Model 4: RF | Model 5: RF | Model 6: RF | Model 7: RF | Model 8: RF	NA	Model 1: FLAIR-based measurements (A3 Mean, MAD, MII, median intensity) from WMH penumbra | Model 2: FLAIR-based measurements (A3 Mean, MAD, MII) from NAWM | Model 3: FLAIR-based measurements (A3 Mean, MAD, MII, median intensity) from WMH penumbra | Model 4: FLAIR-based measurements (A3 Mean, A3 Damage, MAD, MII) from white matter tracts | Model 5: FLAIR-based measurements (A3 Mean, A3 Damage, MA…	Model 1: CIE vs MCI | Model 2: CIE vs AD | Model 3: CIE vs scVMCI | Model 4: CIE vs mixed | Model 5: mixed vs AD | Model 6: MCI vs scVMCI | Model 7: AD vs scVMCI | Model 8: mixed vs scVMCI	Five-fold cross-validation	Model 1: 64.5 | Model 2: 87.9 | Model 3: 88.8 | Model 4: 97.1 | Model 5: 80.5 | Model 6: 84.1 | Model 7: 79.3 | Model 8: 71.8	NA	NA	Model 1: 68.7 | Model 2: 91.9 | Model 3: 95.7 | Model 4: 96.9 | Model 5: 83.0 | Model 6: 89.0 | Model 7: 88.5 | Model 8: 59.6	NA	NA	NA	NA	NA	NA	NA	NA	NA	NA	NA
10.3389/fnagi.2019.00347	Chen, H.	China	Xu, Y.	China	Nodal Global Efficiency in Front-Parietal Lobe Mediated Periventricular White Matter Hyperintensity (PWMH)-Related Cognitive Impairment	2019	Frontier in Aging Neuroscience	Cross-sectional	112	HC: 38 | WMH-NC: 36 | WMH-MCI: 38	NA	HC: 61.34 (1.16) | WMH-NC: 65.03 (1.21) | WMH-MCI: 64.84 (1.27)	54 (48.2%)	HC: 18 (47.3%) | WMH-NC: 21 (58.3%) | WMH-MCI: 15 (39.4%)	NA	NA	NA	NA	WMH-MCI: 15 (39.47%)	Beijing version of MoCA	Inclusion: NA Exclusion: Cerebral hemorrhage, non-vascular-related WMH mimics (e.g., brain irradiation, multiple sclerosis), dementia (Clinical Dementia Rating Scale ≥1), Mini-Mental State Examination (MMSE) ≤23, psychiatric disorders	Local institution	sMRI fMRI	3.0-T Philips, 3.0-T Ingenia scanner with a 32-channel head coil scanner	High-resolution T1-weighted turbo gradient echo sequence (TR = 9.8 ms, FA = 8°, TE = 4.6 ms, FOV = 250 × 250 mm2, number of slices = 192, acquisition matrix = 256 × 256, thickness = 1.0 mm) FLAIR sequence (TR = 4500 ms, TE = 333 ms, TI = 1600 ms, number of slices = 200, voxel size = 0.95 × 0.95 × 0.95 mm3, acquisition matrix = 270 × 260) Gradient-recalled echo planar imaging sequence (TR = 2000 m…	Diagnosis	Segmentation | Analysis	Model 1: SVM	NA	Model 1: Graph-theory-based global efficiency, local efficiency, nodal global efficiency, nodal local efficiency	Model 1: CI vs NC	Leave-one-out cross-validation	Model 1: 81.08	Model 1: 76.32	Model 1: 86.11	Model 1: 86.0	NA	NA	NA	NA	NA	NA	NA	NA	NA	NA	NA
10.1016/j.bbr.2023.114506	Chen, H.	China	Xu, Y.	China	Altered static and dynamic functional network connectivity related to cognitive decline in individuals with white matter hyperintensities	2023	Behavioural Brain Research	Cross-sectional	178	HC: 59 | WMH-NC: 51 | WMH-MCI: 68	50–80	HC: 64.56 (7.43) | WMH-NC: 67.22 (6.88) | WMH-MCI: 66.87 (6.89)	88 (49,4%)	HC: 22 (37.2%) | WMH-NC: 26 (50.9%) | WMH-MCI: 40 (58.8%)	NA	NA	NA	NA	WMH-MCI: 68 (38.2%)	neuropsychological evaluation	Inclusion: age 50–80 years with moderate to serious WMH Exclusion: incomplete cognitive data and multimodal MRI data, poor image data quality, severe head shaking during MRI scanning, acute cerebral infarction, multiple cerebral microbleeds, severe perivascular space, psychiatric diseases, cerebral infarction (number of lacunar infarcts greater than 3), cerebral microbleeds (number of cerebral mi…	Local institution	sMRI fMRI	3.0-T Philips Achieva scanner with an 8-channel head coil	T1-weighted sequence parameters: TR = 9.8 ms, TE = 4.6 ms, FA = 8°, slices = 256, voxel size = 1.0 × 1.0 × 1.0 mm³, acquisition matrix = 256 × 256, thickness = 1.0 mm. FLAIR and other sequences were also mentioned with specific parameters.	Diagnosis	Segmentation | Analysis	Model 1: SVM (Linear kernel) | Model 2: SVM (Linear kernel) | Model 3: SVM (Linear kernel) | Model 4: SVM (Linear kernel)	NA	Model 1: State 2 | Model 2: State 4 | Model 3: State 6 | Model 4: Grapth-theory-based intranetwork connectivity	Model 1: MCI vs NC | Model 2: MCI vs NC | Model 3: MCI vs NC | Model 4: MCI vs NC	Leave-one-out cross-validation	Model 1: 66.67 | Model 2: 75 | Model 3: 63.89 | Model 4: 79.83	Model 1: 61.29 | Model 2: 80.95 | Model 3: 68.75 | Model 4: 74.51	Model 1: 68.18 | Model 2: 70.37 | Model 3: 70.00 | Model 4: 89.71	NA	NA	NA	NA	NA	NA	NA	NA	NA	NA	NA	NA
10.1109/EMBC.2015.7319340	Diciotti, S.	Italy	Toschi, N.	Italy, USA	Multimodal MRI classification in vascular mild cognitive impairment	2015	Annual International Conference of the IEEE Engineering in Medicine and Biology Society (EMBC)	Cohort	87	VCD: 58 | HC: 29	NA	VCD (low): 77.6 (5.6) | VCD (high): 74.0 (7.0) | HC: 71.9 (6.1)	NA	NA	NA	NA	NA	NA	VCD: 58 (100%)	MMSE, leukoaraiosis	Inclusion: Evidence of MCI, presence of leukoaraiosis on MR examination Exclusion: NA	Local institution	sMRI DTI	1.5-T Intera scanner with 33 mT/m gradient strength and a 6-channel head coil	Sagittal T1-weighted 3D turbo gradient echo sequence. Axial single-shot echo planar imaging sequence for DTI (Diffusion Tensor Imaging).	Diagnosis	Segmentation | Analysis	Model 1: SVM (Linear kernel) | Model 2: SVM (Linear kernel) | Model 3: SVM (Linear kernel) | Model 4: SVM (Linear kernel) | Model 5: SVM (Linear kernel) | Model 6: SVM (Linear kernel) | Model 7: SVM (Linear kernel) | Model 8: SVM (Linear kernel) | Model 9: SVM (Linear kernel) | Model 10: SVM (Linear kernel) | Model 11: SVM (Linear kernel) | Model 12: SVM (Linear kernel) | Model 13: Functional tre…	Model 1: NA | Model 2: Subcortical volumes | Model 3: Cortical volume, thickness, gyrification | Model 4: Subcortical volumes, cortical volume, thickness, gyrification | Model 5: NA | Model 6: Subcortical volumes | Model 7: Cortical volume, thickness, gyrification | Model 8: Subcortical volumes, cortical volume, thickness, gyrification | Model 9: NA | Model 10: Subcortical volumes | Model 11: Cor…	Model 1: FA, MD | Model 2: FA, MD | Model 3: FA, MD | Model 4: FA, MD | Model 5: FA, MD | Model 6: FA, MD | Model 7: FA, MD | Model 8: FA, MD | Model 9: FA, MD | Model 10: FA, MD | Model 11: FA, MD | Model 12: FA, MD | Model 13: FA, MD | Model 14: FA, MD | Model 15: FA, MD | Model 16: FA, MD | Model 17: FA, MD | Model 18: FA, MD | Model 19: FA, MD | Model 20: FA, MD | Model 21: FA, MD | Model 22:…	Model 1: Low-MMSE VMCI vs HC | Model 2: Low-MMSE VMCI vs HC | Model 3: Low-MMSE VMCI vs HC | Model 4: Low-MMSE VMCI vs HC | Model 5: High-MMSE VMCI vs HC | Model 6: High-MMSE VMCI vs HC | Model 7: High-MMSE VMCI vs HC | Model 8: High-MMSE VMCI vs HC | Model 9: Low-MMSE VMCI vs High-MMSE VMCI | Model 10: Low-MMSE VMCI vs High-MMSE VMCI | Model 11: Low-MMSE VMCI vs High-MMSE VMCI | Model 12: Low-MM…	10-fold cross-validation	NA	Model 1: 89.7 | Model 2: 89.7 | Model 3: 86.2 | Model 4: 89.7 | Model 5: 82.80 | Model 6: 93.10 | Model 7: 82.80 | Model 8: 93.10 | Model 9: 31.00 | Model 10: 58.60 | Model 11: 62.10 | Model 12: 62.10 | Model 13: 86.20 | Model 14: 93.10 | Model 15: 86.20 | Model 16: 93.10 | Model 17: 86.20 | Model 18: 86.20 | Model 19: 86.20 | Model 20: 82.80 | Model 21: 51.70 | Model 22: 62.10 | Model 23: 58.60 …	Model 1: 89.7 | Model 2: 86.2 | Model 3: 93.1 | Model 4: 96.6 | Model 5: 79.30 | Model 6: 93.10 | Model 7: 86.20 | Model 8: 93.10 | Model 9: 65.50 | Model 10: 44.80 | Model 11: 55.20 | Model 12: 62.10 | Model 13: 89.70 | Model 14: 86.20 | Model 15: 86.20 | Model 16: 86.20 | Model 17: 79.30 | Model 18: 86.20 | Model 19: 89.70 | Model 20: 93.10 | Model 21: 48.30 | Model 22: 75.90 | Model 23: 69.00 …	Model 1: 89.7 | Model 2: 87.9 | Model 3: 89.7 | Model 4: 92.9 | Model 5: 81.0 | Model 6: 93.1 | Model 7: 84.5 | Model 8: 93.1 | Model 9: 48.3 | Model 10: 58.6 | Model 11: 58.6 | Model 12: 62.1 | Model 13: 95.5 | Model 14: 96.7 | Model 15: 92.4 | Model 16: 96.8 | Model 17: 91.2 | Model 18: 95.2 | Model 19: 92.3 | Model 20: 95.6 | Model 21: 49.3 | Model 22: 68.8 | Model 23: 66.7 | Model 24: 65.4	NA	NA	NA	NA	NA	NA	NA	NA	NA	NA	NA
10.1371/journal.pone.0064925	Dyrba, M.	Germany	Teipel, S. J.	Germany	Robust Automated Detection of Microstructural White Matter Degeneration in Alzheimer’s Disease Using Machine Learning Classification of Multicenter DTI Data	2013	PLOS	Cohort	280	AD: 137 | HC: 143	NA	AD: 72.5 (8.3) | HC: 69.2 (5.9)	151 (53.9%)	AD: 79 (57.6%) | HC: 72 (50.3%)	NA	NA	AD: 137 (48.9%)	NINCDS-ADRDA	NA	NA	Inclusion: clinically probable AD, healthy elderly controls without cognitive complaints, scoring within one standard deviation of the age- and education-adjusted norm on all subtests of the CERAD cognitive battery Exclusion: Significant neurological, psychiatric, or medical conditions (other than AD for patients), including cerebrovascular apoplexy, vascular dementia, depression, subclinical hyp…	European DTI Study on Dementia (EDSD)	sMRI DTI	1.5-T and 3.0-T scanners	NA	Diagnosis	Analysis	Model 1: SVM (RBF kernel) | Model 2: NB | Model 3: SVM (RBF kernel) | Model 4: NB | Model 5: SVM (RBF kernel) | Model 6: NB	NA	Model 1: FA | Model 2: FA | Model 3: MD | Model 4: MD | Model 5: WMD | Model 6: WMD	Model 1: AD vs HC | Model 2: AD vs HC | Model 3: AD vs HC | Model 4: AD vs HC | Model 5: AD vs HC | Model 6: AD vs HC	10-fold cross-validation Scanner-specific cross-validation	Model 1: 80.3 | Model 2: 70.4 | Model 3: 83.3 | Model 4: 68.8 | Model 5: 82.7 | Model 6: 74.7	Model 1: 78.8 | Model 2: 65.4 | Model 3: 79.6 | Model 4: 50.9 | Model 5: 77.9 | Model 6: 70.9	Model 1: 70.4 | Model 2: 75.1 | Model 3: 58.5 | Model 4: 85.9 | Model 5: 85.7 | Model 6: 78.4	NA	NA	NA	NA	NA	NA	NA	NA	NA	NA	NA	NA
10.1016/j.pscychresns.2017.04.004	Chen, Y.	China	Ming, D.	China	Automated detection of pathologic white matter alterations in Alzheimer's disease using combined diffusivity and kurtosis method	2017	Psychiatry Research: Neuroimaging	Cohort	53	AD: 27 | HC: 26	NA	AD: 66.5 (7.7) | HC: NA	29 (54.7%)	AD: 14 (51.8%) | HC: 15 (57.7%)	NA	NA	AD: 27 (50.9%)	MMSE≤23, MOCA<26, 1≤CDR≤2	NA	NA	Inclusion: NA Exclusion: significant vascular/mixed dementia, depression, anxiety (HIS<4, Hamilton Depression Scale<7, Hamilton Anxiety Scale<6)	Local institution	DTI DKI	3.0-T Siemens Trio scanner	Pulsed gradient spin-echo planar imaging sequences for diffusion-weighted imaging	Diagnosis	Analysis	Model 1: SVM (RBF kernel) with features after Recursive Feature Elimination | Model 2: SVM (RBF kernel) with features maximising correlation coefficients with MMSE scores | Model 3: SVM (RBF kernel) with features after Recursive Feature Elimination | Model 4: SVM (RBF kernel) with features maximising correlation coefficients with MMSE scores | Model 5: SVM (RBF kernel) with features after Recursi…	NA	Model 1: Diffusion kurtosis imaging derived indices: FA, MD, AxD, and RD | Model 2: Diffusion kurtosis imaging derived indices: FA, MD, AxD, and RD | Model 3: Diffusion tensor imaging derived indices: FA, MD, AxD, and RD | Model 4: Diffusion tensor imaging derived indices: FA, MD, AxD, and RD | Model 5: Diffusion kurtosis imaging derived indices: AK, RK, and MK | Model 6: Diffusion kurtosis imagi…	Model 1: AD vs NC | Model 2: AD vs NC | Model 3: AD vs NC | Model 4: AD vs NC | Model 5: AD vs NC | Model 6: AD vs NC | Model 7: AD vs NC | Model 8: AD vs NC	Nested cross-validation	Model 1: 92.45 | Model 2: 90.57 | Model 3: 81.13 | Model 4: 86.79 | Model 5: 86.79 | Model 6: 83.02 | Model 7: 96.23 | Model 8: 90.57	Model 1: 100 | Model 2: 100 | Model 3: 72.97 | Model 4: 81.25 | Model 5: 83.33 | Model 6: 79.31 | Model 7: 100 | Model 8: 100	Model 1: 86.67| Model 2: 83.33 | Model 3: 100 | Model 4: 95.24 | Model 5: 91.30 | Model 6: 86.96 | Model 7: 92.86 | Model 8: 83.87	Model 1: 99.0 | Model 2: 97.1 | Model 3: 95.6 | Model 4: 93.1 | Model 5: 96.6 | Model 6: 94.6 | Model 7: 99.2 | Model 8: 97.8	NA	NA	NA	NA	NA	NA	NA	NA	NA	NA	NA
10.1148/radiol.10100612	Haller, S.	Switzerland	Giannakopoulos, P.	Switzerland	Cerebral microhemorrhage and iron deposition in mild cognitive impairment: Susceptibility-weighted MR imaging assessment	2010	Radiology	Prospective	104	HC: 35 | sMCI: 40 | pMCI: 29	NA	HC:63.7 (5.1) | Stable MCI: 65.4 (5.4) | pMCI: 63.2 (4.2)	65 (62.5%)	HC: 26 (74.3%) | sMCI: 27 (67.5%) | pMCI: 12 (44.4%)	NA	NA	NA	NA	MCI: 69 (100%)	NA	Inclusion: NA Exclusion: psychotropics, stimulants, or β-blockers, severe physical illness, history of sustained head injury or neurologic or psychiatric disorders	Local institution	sMRI	3.0-T Magnetom Trio scanner	Susceptibility weighting: matrix, 192 x 256 x 128; voxel size, 0.98 x 0.98 x 1.10 mm; echo time msec/epetition time msec, 20/28; number of signals acquired, one; flip angle, 15°; parallel imaging (generalized autocali-brating partially parallel acquisitions) with a factor of two; and acquisition time, 6 minutes 1 second DT imaging sequence was performed as the basis for the spatial registration: …	Diagnosis | Prognosis	Analysis	Model 1: SVM (RBF kernel)	NA	Model 1: SWI imaging features	Model 1: CN vs MCI	10-fold cross-validation	Model 1: 84	Model 1: 89	Model 1: 85	NA	NA	NA	NA	Analysis	Model 1: SVM (RBF kernel)	NA	Model 1: SWI imaging features	Model 1: stable MCI vs progressing MCI	10-fold cross-validation	Model 1: 1 year	Model 1: accuracy 85; sensitivity 84; specificity 83
https://dx.doi.org/10.1155/2021/8947789	Han, L.	China	Zhang, L.	China	Diagnosis and Treatment Effect of Convolutional Neural Network-Based Magnetic Resonance Image Features on Severe Stroke and Mental State	2021	Contrast media & molecular imaging	Cross-sectional	208	MCI: 124 | HC: 84	40–80	NA	79 (38.0%)	NA	NA	NA	NA	NA	MCI: 124 (100%)	MoCA < of 26	Inclusion: 1) severe stroke (21 points ≤ National Institutes of Health Stroke Scale (NIHSS) scores ≤ 42 points, confirmed by imaging); 2) age ≥18 years; 3) cooperative with medical staff to perform scale scoring and MRI examination; 4) complete basic information, 5) informed consent Exclusion: central nervous system disease; history of drug abuse and alcohol abuse; family history of dementia; poo…	Local institution: Hospital of Jiamusi University, China	sMRI	3.0-T Signa HD scanner	The brain MRI imaging sequence included (i) T1-weighted spin echo axial image (T1WI): time repetition (TR)/time echo (TE) was 1750/24 ms; (ii) T2-weighted spin echo axial image (T2WI): TR/TE was 3180/110ms; (iii) liquid attenuation reversal recovery sequence (FLAIR): TR/ TE was 8000/140ms; (iv) diffusion weighted imaging (DWI): TR/TE was 5300/81.4ms; and (v) susceptibility weighted imaging (SWI):…	Diagnosis	Segmentation | Analysis	Model 1: LR | Model 2: LR | Model 3: LR | Model 4: LR | Model 5: LR | Model 6: LR	NA	Model 1: CMB | Model 2: PVS | Model 3: Lacune | Model 4: WMH | Model 5: CSVD score | Model 6: PVS, WMH, CSVD score	Model 1: PSCI vs Post stroke non-cognitive impairment | Model 2: PSCI vs Post stroke non-cognitive impairment | Model 3: PSCI vs Post stroke non-cognitive impairment | Model 4: PSCI vs Post stroke non-cognitive impairment | Model 5: PSCI vs Post stroke non-cognitive impairment | Model 6: PSCI vs Post stroke non-cognitive impairment	Not disclosed	NA	NA	NA	NA	NA	NA	Odds ratios, but only figures, no numbers	NA	NA	NA	NA	NA	NA	NA	NA
dx.doi.org/10.3233/JAD-190174	Zhu, W.	China	Wang, W.	China	Dysfunctional Architecture Underlies White Matter Hyperintensities with and without Cognitive Impairment	2019	Journal of Alzheimer's Disease	Cross-sectional	131	NA	NA	HC: 63.29 (6.50) | WMH-NCI: 65.72 (5.94) | WMH-MCI: 65.17 (6.65)	NA	NA	NA	NA	NA	NA	NA	score ≥0.5 for at least one of the CDR domains, and objective impairment in processing speed, executive function, or memory	Inclusion: 1) moderate to severe WMH with/without lacunes; 2) no dementia Exclusion: 1) left-handedness; 2) <5 years of education; 3) the presence of any infarct with a diameter >20mm on T1-weighted images, cortical infarcts, or cerebral hemorrhage; 4) WMH mimics (e.g., multiple sclerosis, hypoxic-ischemic encephalopathy, and leukodystrophy); 5) a history of Parkinson’s disease, epilepsy, or psyc…	Local institution: Department of Neurology, Tongji Hospital, Wuhan, China	sMRI fMRI	3.0-T DiscoveryMR750 scanner using a 32-channel head array coil	FLAIR images were acquired 183 using a repetition time (TR) = 8,000ms, echo time 184 (TE) = 160ms, inversion time (TI) = 2,100ms, flip angle (FA) = 111◦185 , slice thickness = 5.0mm, slice gap = 1.5 mm, data matrix = 512×512, and 186 field of view (FOV) = 240×240mm2 High- 187 resolution anatomical T1-weighted images were 188 obtained using a sagittal BRAVO sequence 189 with a TR= 8.16 ms, TE = 3.…	Diagnosis	Analysis	Model 1: SVM (Non-linear)	NA	Model 1: functional connectivity estimates	Model 1: NC vs MCI	Leave-one-out-cross-validation	Model 1: 78.3	Model 1: 75.1	Model 1: 72.7	Model 1: 86.8	NA	NA	NA	NA	NA	NA	NA	NA	NA	NA	NA
https://dx.doi.org/10.1161/STROKEAHA.119.026170	Jokinen, H.	Finland	Erkinjuntti, T.	Finland	Global Burden of Small Vessel Disease-Related Brain Changes on MRI Predicts Cognitive and Functional Decline	2020	Stroke	Cohort	560	NA	73.5 (5.1)	NA	303 (54.1%)	NA	NA	NA	NA	NA	NA	NA	Inclusion: 1) age 65-84 years, 2) WMH on MRI of any degree according to the a revised version of the Fazekas scale, 3) no or mild disability as evaluated with the Instrumental Activities of Daily Living scale, 4) presence of a regularly contactable informant, 5) informed consent Exclusion: 1) severe illnesses (cardiac, hepatic or renal failure, cancer or other relevant systemic diseases), 2) seve…	LADIS (Leukoaraiosis And DISability) Study	sMRI	0.5-T (one center) 1.5-T scanner (10 centers)	T1-weighted 3D MPRAGE (magnetization prepared rapid-acquisition gradient-echo, scan parameters: coronal or sagittal plane, field of view [FOV] 250 mm, matrix 256×256 or 512×512, slice thickness: 1 mm [isotropic voxels], TE: 2 to 7 ms, TR: 9 to 26 ms, FA 10% to 30%), T2-weighted FSE (fast spin echo, scan parameters: axial plane, FOV 250 mm, matrix 256×256 or 512×512, slice thickness: 5 mm, intersl…	Prognosis	NA	NA	NA	NA	NA	NA	NA	NA	NA	NA	NA	NA	NA	Segmentation | Analysis	Model 1: Cox Proportional Hazards Models | Model 2: Cox Proportional Hazards Models | Model 3: Cox Proportional Hazards Models | Model 4: Cox Proportional Hazards Models | Model 5: Cox Proportional Hazards Models | Model 6: Cox Proportional Hazards Models	Model 1: Age, sex, education, study site | Model 2: Age, sex, education, study site | Model 3: Age, sex, education, study site | Model 4: Age, sex, education, study site | Model 5: Age, sex, education, study site + cerebral GM volume + hippocampal volume | Model 5: Age, sex, education, study site	Model 1: total WMH volume | Model 2: Lacunar infarcts | Model 3: EPVS | Model 4: cortical infarcts | Model 5: WMH, lacunar infarcts | Model 6: SVD score (average of standardized Z scores of WMH, lacunes, cortical infarcts, and EPVS volumes)	Model 1: Death or disability (Conversion from functional independence into disability: increase of IADL score from 0 or 1 to ≥2) within a 7-year follow-up period | Model 2: Death or disability (Conversion from functional independence into disability: increase of IADL score from 0 or 1 to ≥2) within a 7-year follow-up period | Model 3: Death or disability (Conversion from functional independence i…	Not disclosed	Model 1: 7 years | Model 2: 7 years | Model 3: 7 years | Model 4: 7 years | Model 5: 7 years | Model 6: 7 years	Model 1: WMH (HR 4,2 [95% CI 2.9–5.9]; P<0.001) | Model 2: lacunar infarcts (HR 8.1 [95% CI 3.0–21.7]; P<0.001) | Model 3: EPVS (P>0.05) | Model 4: cortical infarct (P>0.05) | Model 5: WMH (HR 2.6 [95% CI 1.7–3.8]; P<0.001); lacunar infarcts (HR 3.2 [95% CI 1.1–9.4]; P=0.034) | Model 6: SVD score (HR 2.7 [95% CI 2.2–3.3]; P<0.001)
10.1002/alz.12971	Qin, Q.	China	Tang, Y.	China	Unsupervised machine learning model to predict cognitive impairment in subcortical ischemic vascular disease	2023	Alzheimers & Dementia	Cross-sectional	213	Training Cohort: SVD-CI: 83 | SVD-NC: 53 Validation Cohort: SVD-CI: 45 | SVD-NC: 32	NA	Training Cohort: SVD-CI: 65.9 (7.8) | SVD-NC: 63.4 (7.9) Validation Cohort: SVD-CI: 66.0 (7.4) | SVD-NC: 64.0 (8.2)	81 (38.0%)	Training Cohort: SVD-CI: 31 (37.35%) | SVD-NC:21 (39.62%) Validation Cohort: SVD-CI: 17 (27.78%) | SVD-NC: 13 (40.63%)	NA	NA	NA	NA	Training Cohort: SVD-CI: 83 (61.0%) Validation Cohort: SVD-CI: 43 (55.8%)	DSM-V, CDR ≥ .5, subjective complaint or informant report for at least 3 months	Inclusion: age 50-80, multiple supratentorial subcortical infarcts, absensce of hemorrhages, hydrocephalus, WM lesions from specific causes, no hippocampal or entorhinal atrophy Exclusion: other cognitive impairments or neurological disease, illiteracy, hearing disorder, visual impairment	Local institution: Xuanwu Hospital, China	sMRI DTI fMRI	3.0-T Siemens scanner with a 32-channel head coil	High resolution T1 weighted images of the whole brain were obtained using a sagittal three-dimensional magnetization prepared rapid gradient echo (MP-RAGE) sequence: reception time (TR), 1690ms; echo time (TE), 2.56ms; slice thickness, 1mm; flip angle, 12°; field of view (FOV), 256×256 mm²; matrix, 256×256; slice number, 176. DTI images were acquired using a diffusion weighted double spin-echo ec…	Diagnosis	Analysis	Model 1: K-means | Model 2: K-means | Model 3: K-means | Model 4: K-means | Model 5: K-means | Model 6: K-means | Model 7: K-means | Model 8: K-means | Model 9: K-means | Model 10: K-means | Model 11: K-means | Model 12: K-means | Model 13: RF | Model 14: K-means (validation cohort)	NA	Model 1: FA, MD, AxD, RD, local diffusion homogeneity, ALFF, fALFF, PerAF, and KCC-ReHo | Model 2: FA, MD, AxD, RD, local diffusion homogeneity | Model 3: FA, MD, AxD, RD, local diffusion homogeneity, ALFF, fALFF, PerAF, and KCC-ReHo | Model 4: FA, MD, AxD, RD, local diffusion homogeneity | Model 5: ALFF, fALFF, PerAF, and KCC-ReHo | Model 6: FA, MD, AxD, RD, local diffusion homogeneity | Model 7…	Model 1: SIVD-MCI vs SIVD-NC | Model 2: SIVD-MCI vs SIVD-NC | Model 3: SIVD-MCI vs SIVD-NC | Model 4: SIVD-MCI vs SIVD-NC | Model 5: SIVD-MCI vs SIVD-NC | Model 6: SIVD-MCI vs SIVD-NC | Model 7: SIVD-MCI vs SIVD-NC | Model 8: SIVD-MCI vs SIVD-NC | Model 9: SIVD-MCI vs SIVD-NC | Model 10: SIVD-MCI vs SIVD-NC | Model 11: SIVD-MCI vs SIVD-NC | Model 12: SIVD-MCI vs SIVD-NC | Model 13: SIVD-MCI vs SI…	Hold-out validation (external)	Model 1: 86.0 | Model 2: 81.6 | Model 3: 81.6 | Model 4: 80.9 | Model 5: 78.7 | Model 6: 77.9 | Model 7: 76.5 | Model 8: 73.5 | Model 9: 73.5 | Model 10: 72.8 | Model 11: 71.3 | Model 12: 69.9 | Model 13: 85.71 | Model 14: 80.52	Model 1: 79.5 | Model 2: 75.9 | Model 3: 71.1 | Model 4: 74.7 | Model 5: 92.8 | Model 6: 63.9 | Model 7: 90.4 | Model 8: 57.8 | Model 9: 56.6 | Model 10: 59.0 | Model 11: 56.6 | Model 12: 50.6 | Model 13: 83.33 | Model 14: 71.11	Model 1: 96.2 | Model 2: 90.6 | Model 3: 98.1 | Model 4: 90.0 | Model 5: 56.6 | Model 6: 100.0 | Model 7: 54.7 | Model 8: 98.1 | Model 9: 100 | Model 10: 94.3 | Model 11: 94.3 | Model 12: 100.0 | Model 13: 90.0 | Model 14: 93.75	NA	NA	NA	Precision: Model 1: 97 | Model 2: 92.7 | Model 3: 98.3 | Model 4: 92.5 | Model 5: 77.0 | Model 6: 100.0 | Model 7: 75.8 | Model 8: 98.0 | Model 9: 100 | Model 10: 94.2 | Model 11: 94.0 | Model 12: 100 | Model 13: NA | Model 14: 94.12	NA	NA	NA	NA	NA	NA	NA	NA
https://dx.doi.org/10.1016/j.nicl.2020.102400	Rabin, J. S.	USA	Hedden, T.	USA	Multiple markers contribute to risk of progression from normal to mild cognitive impairment	2020	NeuroImage. Clinical	Cohort	250	MCI: 23 | HC: 227	73.6 (6.0)	MCI: 76.17 (6.1) | HC: 73.28 (5.94)	145 (58%)	MCI: 15 (65.2%) | HC: 130 (57.3%)	NA	NA	NA	NA	NA	clinician diagnosis based on global CDR of 0.5 or greater and/or performance of 1.5 standard deviations below the sample mean on composite scores of episodic memory, executive function, or processing speed	Inclusion: 65 years of age or older (4 exceptions were made to help meet diversity targets; minimum age at entry was 62), a score of 0 on CDR, a score of greater than 25 on the MMSE, scores above age and education-adjusted cutoffs on the 30-Minute Delayed Recall of the Logical Memory Story A (Wechsler, 1987), and a score of less than 11 on the Geriatric Depression Scale Exclusion: history of alco…	Harvard Aging Brain Study (HABS)	sMRI DWI fMRI PET	3.0-T Siemens TrioTIM scanner Siemens/CTI (Knoxville, TN) ECAT HR+ scanner	High-resolution 3D T1-weighted multiecho magnetization prepared rapid acquisition gradient-echo anatomical images were collected with the following parameters: time repetition (TR) = 2200 ms, multiecho time echoes (TEs) = 1.54, 3.36, 5.18, and 7 ms, flip angle = 7°, 4x acceleration, 1.2 × 1.2 × 1.2 mm voxels gradient-echo echo-planar pulse sequence sensitive to blood oxygen level-dependent contra…	Prognosis	NA	NA	NA	NA	NA	NA	NA	NA	NA	NA	NA	NA	NA	Analysis	Model 1: Cox Proportional Hazard Models with LASSO penalty | Model 2: Cox Proportional Hazard Models with LASSO penalty | Model 3: Cox Proportional Hazard Models with LASSO penalty | Model 4: Cox Proportional Hazard Models with LASSO penalty	Model 1: Age, sex, education, Aβ GMM Probability, FDG PET uptake (SUVR), Default network connectivity, Salience network connectivity, Control network connectivity, Dorsal attention network connectivity, Entorhinal Thickness, Parahippocampal thickness, Average cortical thickness, Hippocampal volume, Striatum volume, FHS-CVD risk score | Model 2: Age, sex, education, Aβ GMM Probability, FDG PET upt…	Model 1: total WMH volumes, FA | Model 2: total WMH volumes, FA | Model 3: total WMH volumes, FA | Model 4: total WMH volumes, FA	Model 1: Time to MCI conversion (diagnosis) in years | Model 2: Time to MCI conversion (diagnosis) in years | Model 3: Time to MCI conversion (CDR from 0 to 0.5 in two visits) in years | Model 4: Time to MCI conversion (CDR from 0 to 0.5 in two visits) in years |	5-fold cross-validation	Model 1: 3.96 (SD 1.89) years | Model 2: 3.96 (SD 1.89) years | Model 3: 3.96 (SD 1.89) years | Model 4: 3.96 (SD 1.89) years	Model 1: AUC 90 [95% CI 84–96]; sensitivity 73.9; specificity 90.3; χ2 = 29.06, P < 0.001 | Model 2: AUC 92 [95% CI 88–97]; sensitivity 91.3; specificity 84.6; χ2 = 10.78, P = 0.01 | Model 3: AUC 76 [95% CI 67–85]; sensitivity 56.8; specificity 85.0 | Model 4: AUC 83 [95% CI 76–91]; sensitivity 73; specificity 78.9; χ2 = 28.54, P < 0.001
https://dx.doi.org/10.1002/brb3.438	Smith, C. D.	USA	Wellnitz, C.	USA	Peripheral (deep) but not periventricular MRI white matter hyperintensities are increased in clinical vascular dementia compared to Alzheimer's disease	2016	Brain and behavior	Cross-sectional	142	VaD: 13 | AD: 129	NA	VaD: 80.5 (6.4) | AD: 75.1 (7.6)	97 (63.3%)	VaD: 8 (61.5%) | AD: 89 (69.0%)	NA	NA	VaD: 13 (9.2%) AD: 129 (90.8%)	VaD: extended Hachinski Ischemic Scale, DSM-IV AD: NIA-ADRC	NA	NA	Inclusion: NA Exclusion: corticobasal ganglionic dementia; dementia with Lewybodies; frontotemporal dementia; mild cognitive impairment; multisystem atrophy, parkinsonian type; Dementia not otherwise specified; normal pressure hydrocephalus; technical problems	Local institution: University of Kentucky Alzheimers Disease Center (ADC)	sMRI	1.5-T Siemens scanners	Axial images, 0.8989x0.8989x5 mm, TR = 2600, TE = 27ms (PD) and TE = 81 ms (T2-weighted), and T1-weighted with TR 610 ms, and TE 14 ms. All series consisted of 19 slices with a 1.5 mm interslice gap	Diagnosis	Analysis	Model 1: LR | Model 2: LR | Model 3: LR	Model 1: age, sex, education, whole-brain volume, MMSE, Hachinski score | Model 2: age, sex, education, whole-brain volume, MMSE, Hachinski score | Model 3: age, sex, education, whole-brain volume, MMSE, Hachinski score	Model 1: Scheltens ratings for periventricular (range 0–6), and for white matter (range 0-24) hyperintensities | Model 2: Longstreth rating of WMH (range 0-9) | Model 3: WMH volume	Model 1: VaD vs. AD | Model 2: VaD vs. AD | Model 3: VaD vs. AD	Not disclosed	NA	Model 1: NA | Model 2: 85 | Model 3: NA	Model 1: NA | Model 2: 68 | Model 3: NA	Model 1: 86 | Model 2: 88 | Model 3: 85	NA	NA	NA	NA	NA	NA	NA	NA	NA	NA	NA
10.1161/STROKEAHA.107.507392	Stebbins, G. T.	USA	Gorelick, P. B.	USA	Gray matter atrophy in patients with ischemic stroke with cognitive impairment	2008	Stroke	Cross-sectional	91	stroke-NC: 51 | stroke-CI: 40	NA	stroke-NC: 63.1 (8.2) | stroke-CI: 67.4 (9.7)	45 (49.5%)	stroke-NC: 24 (48.0%) | stroke-CI: 21 (51.2%)	NA	NA	NA	NA	stroke-CI: 41 (100%)	clinician diagnosis based on normative data and subject demographic characteristics (below the fifth percentile for people of similar age and educational background)	Inclusion: age 50 or older; ischemic stroke; sufficient English language skills for psychological tests; availability of a proxy or relative knowledgeable about the participant Exclusion: aphasia; language disorder; diagnosed chronic or degenerative disease or condition before stroke affecting the central nervous system (eg, Alzheimer disease); active substance abuse disorders; intracranial hemor…	Local institution: Stroke and Neurologic Critical Care Service at Rush University Medical Center, USA	sMRI	1.5-T GE Signa scanner	A high-resolution 3-dimensional spoiled gradient recalled T1-weighted MRI, One hundred twenty-four gapless coronal slices with a thickness of 1.6 mm were obtained with the following parameters: repetition time 34 ms, minimum echo time 7 ms, one acquisition, flip angle 35, matrix size 256×192, field of view 22 cm, and inplane resolution 0.8594 mm. Additionally, a coronal 3-dimensional fast spin ec…	Diagnosis	Analysis	Model 1: LR | Model 2: LR | Model 3: LR	Model 1: Groups ~ age + education | Model 2: Groups ~ age + education + cognitive domains (orientation + working memory + attention + language + visuospatial + psychomotor speed + declarative memory performance) | Model 3 Groups ~ age + education + cognitive domains + thalamic volume	Model 1: left sided stroke y / n + total lesion volume | Model 2: left sided stroke y / n + total lesion volume | Model 3: left sided stroke y / n + total lesion volume	Model 1: CI vs NC | Model 2: CI vs NC | Model 3: CI vs NC	Not disclosed	NA	NA	NA	NA	NA	NA	Model 1: Wald statistic χ2[4]=12.65 | Model 2: Wald statistic χ2=52.41[11] | Model 3: Wald statistic χ2[12]=63.95	NA	NA	NA	NA	NA	NA	NA	NA
10.1136/bmj.h2863	Stephan, B. C. M.	United Kingdom	Kurth, T.	France	Usefulness of data from magnetic resonance imaging to improve prediction of dementia: Population based cohort study	2015	BMJ	Cohort	1721	HC: 1602 | dementia: 119	73.5 (4.1)	HC: 72.2 (4.1) | Dementia: 74.8 (4.0)	1044 (60.66%)	HC: 971 (60.6%) | Dementia: 73 (61.3%)	NA	NA	AD: 84 (71%) | Mixed: 13 (11%) | Other: 22 (18%)	NINCDS-ADRDA +/- history of vascular disease	NA	NA	Inclusion: Living in Dijon or its suburbs, registered on the electoral roll, aged ≥65, and not living in an institution Exclusion: 1) MRI quality 2) prevalent dementia 3) individuals with missing dementia status over the 10 years of follow-up 4) missing information on covariates 5) participants with missing data	The Three City Study	sMRI	1.5-T Magnetom scanner	T1-weighted was acquired using a 3D inversion recovery fast spoiled-gradient echo sequence (3D IR-SPGR; TR=97 ms; TE=4 ms; TI=600 ms; coronal acquisition). The axially reoriented 3D volume matrix size was 256×192×256 with a voxel size of 1.0×0.98×0.98 mm3.	Prognosis	NA	NA	NA	NA	NA	NA	NA	NA	NA	NA	NA	NA	NA	Analysis	Model 1: Cox proportional hazards regression analysis, net reclassification improvement index | Model 2: Cox proportional hazards regression analysis, net reclassification improvement index | Model 3: Cox proportional hazards regression analysis, net reclassification improvement index | Model 2: Cox proportional hazards regression analysis, net reclassification improvement index	Model 1: Age, Sex, Education, physical function (Impairment in activities of daily living), cognition function (Mini-mental state examination, Benton visual retention test, and Digit span), lifestyle (Smoking, and Alcohol), Health (Diabetes, Cardiovascular disease, Systolic blood pressure), and Apolipoprotein status | Model 2: Age, Sex, Education, physical function (Impairment in activities of da…	Model 1: WMH volume | Model 2: WMH volume | Model 3: WMH volume | Model 4: WMH volume	Model 1: Risk of all-cause dementia | Model 2: Risk of all-cause dementia | Model 3: Risk of AD | Model 4: Risk of AD	Not disclosed	Model 1: 10 years (range: 0.6 to 10.6 years) | Model 2: 10 years (range: 0.6 to 10.6 years) | Model 3: 10 years (range: 0.6 to 10.6 years) | Model 4: 10 years (range: 0.6 to 10.6 years)	Model 1: WMH (HR 1.14 [95% CI 0.86-1.52]); C-statistic 0.79 [95% CI 0.75 to 0.84] | Model 2: WMH (HR 1.38 [95% CI 1.05-1.81]); C-statistic 0.77 [95% CI 0.72 to 0.82] | Model 3: WMH (HR 1.07 [95% CI 0.76-1.51]); C-statistic 0.81 [95% CI 0.75 to 0.86] | Model 4: WMH (HR 1.37 [95% CI 0.99-1.89]); C-statistic 0.77 [95% CI 0.70 to 0.83]
10.1002/jmri.27689	Tang, L.	China	Li, C.	China	Individualized Prediction of Early Alzheimer's Disease Based on Magnetic Resonance Imaging Radiomics, Clinical, and Laboratory Examinations: A 60-Month Follow-Up Study	2021	Journal of Magnetic Resonance Imaging	Cohort	162	pMCI: 68 | sMCI: 94	Median: 72	Training: 71.74 (7.34) | Testing Cohort: 72.05 (6.10)	66 (40.74%)	Unspecified	NA	NA	pMCI/AD: 68 (41.98%)	NINCDS-ADRDA	MCI: 162 (100%)	NA	Inclusion: NA Exclusion: bidirectional changes (MCI to AD, and back to MCI)	ADNI-GO and ADNI-2	sMRI	3.0-T scanners: Siemens Medical Solutions, GE Healthcare and Philips Medical Systems	3D-MPRAGE; The MR images acquired using scanner 1 (Siemens Medical Solutions) were scanned with the parameters as follows: (TR/TE= 2300.0/3.0 msec, matrix = 240 _ 256 _ 176). The MR images acquired using scanner 2 (GE Healthcare) were scanned with the parameters as follows: TR/TE = 7.7–7.0/3.1– 2.8 msec, matrix = 256 _ 256 _ 196. The MR images acquired using scanner 3 (Philips Medical Systems) we…	Prognosis	NA	NA	NA	NA	NA	NA	NA	NA	NA	NA	NA	NA	NA	Analysis	Model 1: LASSO Cox regression, multivariate Cox proportional hazard model	Model 1: cortical and subcortical volumetric features, demographics, neuropsychological scales, amyloid, tau, ApoE4 carriership	Model 1: WMH volume and Fazekas scale rating	Model 1: Time To Progression (TTP) and Concordance index (C-index)	Not disclosed	Model 1: 5 years	WMH volumes and Fazekas ratings did not make it to the final model
10.1161/strokeaha.117.019970	Tozer, D. J.	United Kingdom	Markus, H. S.	United Kingdom	Texture Analysis of T1-Weighted and Fluid-Attenuated Inversion Recovery Images Detects Abnormalities That Correlate With Cognitive Decline in Small Vessel Disease	2018	Stroke	Cohort	175	SVD: 121 | HC: 54	70.24 (9.57)	SVD: 70.01 (9.75) | HC: 70.36 (9.18)	65 (35.4%)	SVD: 43 (35.54%) | HC: 19 (35.2%)	NA	NA	SVD /AD: 20 (16,52%)	DSM V	NA	NA	Inclusion: NA Exclusion: history of psychiatric and central nervous system diseases (including stroke), motion or MRI protocol incompleted, failure of tissue segmentation, excessive artifacts	SCANS study + GENIE study (GENIE for control subjects)	sMRI	1.5-T GE Signa HDxt scanner	T1w: Coronal spoiled gradient recalled echo T1-weighted: repetition time/echo time=11.5/5 ms, field of view=240×240 mm2, matrix=256×192, flip angle=18°, 176 contiguous 1.1 mm slices. FLAIR: repetition time/echo time/inversion time=9000/130/2200 ms, field of view=240×240 mm2, matrix=256×192, 28 contiguous 5 mm slices.	Prognosis	NA	NA	NA	NA	NA	NA	NA	NA	NA	NA	NA	NA	NA	Analysis	Model 1: Cox regression | Model 2: Cox regression | Model 3: Cox regression | Model 4: Cox regression	Model 1: Age, sex, and premorbid intelligence quotient | Model 2: Age, sex, and premorbid intelligence quotient | Model 3: Age, sex, and premorbid intelligence quotient, normalised brain volume | Model 4: Age, sex, and premorbid intelligence quotient, normalised brain volume, peak height from MD of NAWM	Model 1: texture feature (T1w based maximal correlation coefficient) | Model 2: texture feature (FLAIR based sum average) | Model 3: texture feature (FLAIR based sum average) | Model 4: texture feature (FLAIR based sum average)	Model 1: Conversion to dementia within 5 years | Model 2: Conversion to dementia within 5 years | Model 3: Conversion to dementia within 5 years | Model 4: Conversion to dementia within 5 years	Not disclosed	Model 1: 5 years | Model 2: 5 years | Model 3: 5 years | Model 4: 5 years	Model 1: T1-MCC (HR 0.025, P = 0.042) | Model 2: FLAIR-sum average (HR 0.106, P = 0.002) | Model 3: FLAIR-sum average (HR 0.014, P = 0.012) | Model 4: FLAIR-sum average (HR 0.008, P = 0.006)
10.1002/hbm.25342	Tu, M.-C.	Taiwan	Kuo, L.-W.	Taiwan	Discriminating subcortical ischemic vascular disease and Alzheimer's disease by diffusion kurtosis imaging in segregated thalamic regions	2021	Human brain mapping	Cross-sectional	77	scMCI: 23 | AD: 30 | HC: 24	73.19 (7.38)	scMCI: 74.0 (8.52) | AD: 78.3 (6.43) | HC: 65.9 (7.31)	38 (49.35%)	scMCI: 11 (47.83%) | AD: 15 (50%) | HC: 12 (50%)	NA	NA	AD: 30 (100%)	Erkinjuntti et al. (2000) and NIA (McKhann et al., 2011),Hachinski Ischemic Scale assessment (Hachinski et al., 1975)	scMCI: 23 (100%)	Erkinjuntti et al. (2000), NIA-AA, Hachinski Ischemic Scale assessment	Inclusion: NA Exclusion: 1) state of delirium; 2) recent stroke event within 2 weeks; 3) appearance of cortical infarcts, hemorrhages, signs of normal pressure hydrocephalus, or specific causes of white matter lesions (e.g., multiple sclerosis, sarcoidosis, brain irradiation); 4) unknown metabolic derangements contributing to cognitive impairment (e.g., abnormal levels of free T4, cortisol, folic…	Local institution	sMRI DKI	3.0-T scanner with an eight-channel phased-array head coil.	For 3D-T1, a spoiled gradient echo with RF-spoiling scheme was utilized with repetition time (TR) of 7.904 ms, echo time (TE) of 3.06 ms, inversion time (TI) of 450 ms, flip angle of 12 , matrix size (MTX) of 240 × 240 × 160 with isotropic voxel size of 1 mm3. Sequence parameters for T2-FLAIR were TR of 12,000 ms, TE of 120 ms, TI of 2,200 ms, field-of-view (FOV) of 220 mm, MTX of 384 × 224, slic…	Diagnosis	Analysis	Model 1: CDA | Model 2: CDA | Model 3: CDA | Model 4: CDA | Model 5: CDA | Model 6: CDA | Model 7: CDA | Model 8: CDA | Model 9: CDA | Model 10: CDA | Model 11: CDA | Model 12: CDA | Model 13: CDA | Model 14: CDA	NA	Model 1: Fazekas scale | Model 2: MK | Model 3: MD | Model 4: FA | Model 5: MK + MD | Model 6: MK + FA | Model 7: MD + FA | Model 8: MK + MD + FA | Model 9: MK + RK + AK | Model 10: MK + RK | Model 11: MK + AK | Model 12: MD + RD + AxD | Model 13: MD + RD | Model 14: MD + AxD	Model 1: NC vs AD vs SIVD | Model 2: NC vs AD vs SIVD | Model 3: NC vs AD vs SIVD | Model 4: NC vs AD vs SIVD | Model 5: NC vs AD vs SIVD | Model 6: NC vs AD vs SIVD | Model 7: NC vs AD vs SIVD | Model 8: NC vs AD vs SIVD | Model 9: NC vs AD vs SIVD | Model 10: NC vs AD vs SIVD | Model 11: NC vs AD vs SIVD | Model 12: NC vs AD vs SIVD | Model 13: NC vs AD vs SIVD | Model 14: NC vs AD vs SIVD	Resampling (boostrapping)	Model 1: 71.4 | Model 2: 77.8 | Model 3: 75.3 | Model 4: 68.9 | Model 5: 89.7 | Model 6: 88.6 | Model 7: 88.6 | Model 8: 100 | Model 9: 100 | Model 10: 94.4 | Model 11: 94.2 | Model 12: 94.5 | Model 13: 78.1 | Model 14: 94.5	NA	NA	NA	NA	NA	NA	NA	NA	NA	NA	NA	NA	NA	NA
10.1186/s12911-023-02244-x	Twait, E. L.	Netherlands	Geerlings, M. I.	Netherlands	Dementia prediction in the general population using clinically accessible variables: a proof-of-concept study using machine learning. The AGES-Reykjavik study	2023	Bmc Medical Informatics and Decision Making	Cohort	4793	Dementia: 892 | HC: 3901	76 (6)	NA	2822(59%)	NA	NA	NA	NA	Clinician diagnosis based on: 1) MMSE and Digit Symbol Substitution Test, 2) neuropsychological examination, 3) Activities of Daily Living (ADL), and social and cognitive functioning, 4) MRI	NA	NA	Inclusion: NA Exclusion: dementia or MCI at baseline	AGES-Reykjavik Study, (AGES: Age, Gene/Environment Susceptibility)	sMRI	1.5-T Signa TwinSpeed	Not described: but the following data comes from cited reference 27: T1-weighted 1.5-mm slice thickness 3-dimensional spoiled gradient-echo sequence (echo time [TE], 8 milliseconds; repetition time [TR], 21 milliseconds; flip angle (FA), 30°; field of view [FOV], 240 mm; matrix, 256 × 256) and in addition, with 3-mm thick interleaved slices, a proton density (PD)/T2-weighted fast spin-echo (SE) s…	Prognosis	NA	NA	NA	NA	NA	NA	NA	NA	NA	NA	NA	NA	NA	Analysis	Model 1: LR | Model 2: Elastic net | Model 3: RF | Model 4: SVM (RBF kernel) | Model 5: LR | Model 6: Elastic net | Model 7: RF | Model 8: SVM (RBF kernel)	Model 1: Age, sex, education, abdominal circumference, Carotid intima-media thickness, High-density lipoprotein ,Low-density lipoprotein ,Triglycerides ,Fasting glucose, B-hemoglobin A1c, High-sensitive c-reactive protein, Systolic blood pressure ,Diastolic blood pressure, Hypertension ,Coronary artery disease, Diabetes mellitus,Metabolic syndrome, Stroke/blood clot in the brain, History of cance…	Model 1: Log-transformed white matter lesion volume, number of cerebral microbleeds, presence of infarcts | Model 2: Log-transformed white matter lesion volume, number of cerebral microbleeds, presence of infarcts | Model 3: Log-transformed white matter lesion volume, number of cerebral microbleeds, presence of infarcts | Model 4: Log-transformed white matter lesion volume, number of cerebral mic…	Model 1: All-cause dementia | Model 2: All-cause dementia | Model 3: All-cause dementia | Model 4: All-cause dementia | Model 5: All-cause dementia | Model 6: All-cause dementia | Model 7: All-cause dementia | Model 8: All-cause dementia	Hold-out validation	Model 1: 9 ± 3 years | Model 2: 9 ± 3 years | Model 3: 9 ± 3 years | Model 4: 9 ± 3 years | Model 5: 9 ± 3 years | Model 6: 9 ± 3 years | Model 7: 9 ± 3 years | Model 8: 9 ± 3 years	Model 1: AUC 73 [95% CI 71-75]; sensitivity 64 [95% CI 60-68]; specificity 70 [95% CI 68-71]; PPV: 32 [95% CI 30-35]; NPV: 89 [95% CI 88-91] | Model 2: AUC 74 [95% CI 72-76]; sensitivity 68 [95% CI 64-71]; specificity 69 [95% CI 67-71]; PPV: 33 [95% CI 31-36]; NPV: 90 [95% CI 89-92] | Model 3: AUC 74 [95% CI 72-76]; sensitivity 6 [95% CI 4-8]; specificity 99 [95% CI 99-99]; PPV: 60 [95% CI 47-71]…
10.1161/STROKEAHA.112.661793	Verdelho, A.	Portugal	Inzitari, D.	Italy	Physical activity prevents progression for cognitive impairment and vascular dementia: results from the LADIS (Leukoaraiosis and Disability) study	2012	Stroke	Prospective cohort	639	VaD: 54 | AD: 34 | FTD: 2 | MCI: 61 | VCD: 86 | HC: 351	74.1 (5)	NA	350 (55%)	NA	NA	NA	VaD: 54 (8.46%) | AD with vascular component: 34(5.33%) | FTD: 2 (0.31%)	AD: NINCDS-ADRDA | VaD: NINDS-AIREN | FTD: McKhann GM, Albert MS, Grossman M, Miller B, Dickson D, Trojanowski JQ; Work Group on Frontotemporal Dementia and Pick's Disease	MCI: 61 (10.6%) | VCD: 86 (14.9%)	MCI: Petersen et al. 2001 | VCD: clinician diagnosis	Inclusion: 1) 65 to 84 years of age; 2) changes in WMC on MRI of any degree, according to the scale of Fazekas; 3) no disability, as determined by the Instrumental Activities of Daily Living scale Exclusion: NA	LADIS (Leukoaraiosis and Disability) study	sMRI	0.5-T scanner 1.5-T scanner	axial T2 weighted images (echo time 100-120 ms; repetition time 4000-6000 ms; voxel size 1×1×5-7.5 mm3; 19-24 slices), axial fluid attenuated inversion recovery images (echo time 100-140 ms; repetition time 6000-10 000 ms; inversion time 2000-2400 ms; voxel size 1×1×5-7.5 mm3; 19-24 slices), and coronal or sagittal 3D T1 sequence (TE 4-7 ms; TR 10-25 ms; flip angle 15-30°; voxel size 1×1×1-1.5 mm…	Prognosis	NA	NA	NA	NA	NA	NA	NA	NA	NA	NA	NA	NA	NA	Analysis	Model 1: Cox proportional hazards | Model 2: Cox proportional hazards | Model 3: Cox proportional hazards | Model 4: Cox proportional hazards	Model 1: Age, education, medial temporal atrophy, Physical activity | Model 2: Age, education, medial temporal atrophy, Physical activity | Model 3: Age, education, medial temporal atrophy, Physical activity | Model 4: Age, education, medial temporal atrophy, Physical activity	Model 1: Fazekas score (mild, moderate, and severe) | Model 2: Fazekas score (mild, moderate, and severe) | Model 3: Fazekas score (mild, moderate, and severe) | Model 4: Fazekas score (mild, moderate, and severe)	Model 1: conversion from NC to dementia or cognitive impairment not dementia at 3 years | Model 2: conversion from NC to dementia at 3 years | Model 3: conversion from NC to AD with vascular component at 3 years | Model 4: conversion from NC to vascular dementia at 3 years	Not disclosed	Model 1: 3 years | Model 2: 3 years | Model 3: 3 years | Model 4: 3 years	Model 1: WMH moderate vs mild (HR 1.423 [95% CI 1.017-1.991]. P = 0.039); WMH severe vs mild (HR 1.508 [95% CI 1.066-2.134]. P = 0.020) | Model 2: WMH moderate vs mild (HR 1.117 [95% CI 0.596-2.093]. P = 0.731); WMH severe vs mild (HR 1.976 [95% CI 1.127-3.463]. P = 0.017) | Model 3: WMH moderate vs mild (HR 0.517 [95% CI 0.176-1.512]. P = 0.228); WMH severe vs mild (HR 1.431 [95% CI 0.605-3.383]…
10.3389/fnagi.2022.906519	Wan, M. D.	China	Shen, L.	China	Associations of multiple visual rating scales based on structural magnetic resonance imaging with disease severity and cerebrospinal fluid biomarkers in patients with Alzheimer's disease	2022	Frontiers in Aging Neuroscience	Cohort	438	AD: 438	64.77 (0)	AD (early onset): 57.78 (5.7) | AD (late onset): 74.70 (5.3)	266 (60.73%)	AD (early onset): 167 (65.0%) | AD (late onset): 100 (55.2%)	NA	NA	AD: 438 (100%)	NINCDS-ADRDA	NA	NA	Inclusion: 1) significant cognitive decline; 2) accessible to conduct physical examination and neuropsychological tests; 3) brain atrophy confirmed by MRI; 4) probable AD Exclusion: 1) brain organic or functional disease; 2) cannot cooperate with MRI scanning, physical examination and neuropsychological tests; 3) hypertension, diabetes, hyperhomocysteinemia, or other systemic diseases	Local institution: Department of Neurology, Xiangya Hospital, Central South University	sMRI	3.0-T Signa EXCITE	Volumetric (3D) T1- weighted images were acquired, with thickness/gap = 3/1 mm, echo time (TE) = 30 ms, pulse repetition time (TR) = 2,000 ms, TI = 380 ms, flip angle = 90, matrix = 64 _x0002_ 64, field of view (FOV) = 220 mm _x0002_ 220 mm, and voxel size = 0.5 mm _x0002_ 0.5 mm _x0002_ 0.5 mm. T1-weighted sequence, T1-weighted coronal thin layer scanning, T2-weighted sequence, and T2 FLAIR sequ…	Diagnosis	Analysis	Model 1: LR | Model 2: LR | Model 3: LR	Model 1: NA Model 2: MTA + PA + GCA-F Model 3: MTA + PA + GCA-F + Age + Gender + APOE alleles	Model 1: Fazekas Model 2: Fazekas Model 3: Fazekas	Model 1: mild AD (18 points ≤ MMSE ≤ 23) vs moderate to severe AD (MMSE < 18 points) | Model 2: mild AD (18 points ≤ MMSE ≤ 23) vs moderate to severe AD (MMSE < 18 points) | Model 3: mild AD (18 points ≤ MMSE ≤ 23) vs moderate to severe AD (MMSE < 18 points)	Not disclosed	NA	Model 1: 95.5 | Model 2: 48.3 | Model 3: 51.5	Model 1: 6.2 | Model 2: 78.6 | Model 3: 84.6	Model 1: 51 | Model 2: 65.4 | Model 3: 71.2	NA	NA	NA	NA	NA	NA	NA	NA	NA	NA	NA
10.1073/pnas.1902376116	Wang, J. J.	Netherlands	Roshchupkin, G.	Netherlands	Gray Matter Age Prediction as a Biomarker for Risk of Dementia	2019	Proceedings of the National Academy of Sciences of the United States of America	Cohort	5496	HC: 5337 | dementia: 159	66.26 (10.15)	HC: 65.66 (10.26) | dementia: 77.33 (7.15)	3016 (54.89%)	HC: 2924 (54.79%) | dementia: 92 (57.86%)	NA	NA	dementia: 159 (2.89%)	DSM-III-R	NA	NA	Inclusion: NA Exclusion: incomplete acquisitions, scans with artifacts hampering automated processing, participants with MRI-defined cortical infarcts and participants with dementia or stroke at the time of scanning	Rotterdam Study (Netherlands)	sMRI DWI	1.5-T Signa Excite scanner	Not described, see: https://link.springer.com/article/10.1007/s10654-015-0105-7/tables/1	Prognosis	NA	NA	NA	NA	NA	NA	NA	NA	NA	NA	NA	NA	NA	Analysis	Model 1: LR | Model 2: Cox regression | Model 3: LR | Model 4: Cox regression | Model 5: LR | Model 6: Cox regression | Model 7 (subsample with > 5 y of measurements): LR | Model 8 (subsample with > 5 y of measurements): Cox regression	Model 1: brain age, GM volume, ICV, hippocampal volume | Model 2: brain age, GM volume, ICV, hippocampal volume | Model 3: brain age, GM volume, ICV, hippocampal volume, years of education, APOE ε4 carrier status | Model 4: brain age, GM volume, ICV, hippocampal volume, years of education, APOE ε4 carrier status | Model 5: brain age, GM volume, ICV, hippocampal volume | Model 6: brain age, GM vol…	Model 1: WMH volume | Model 2: WMH volume | Model 3: WMH volume | Model 4: WMH volume | Model 5: WMH volume | Model 6: WMH volume | Model 7: WMH volume | Model 8: WMH volume	Model 1: Incident dementia | Model 2: Incident dementia | Model 3: Incident dementia | Model 4: Incident dementia | Model 5: Incident dementia | Model 6: Incident dementia | Model 7: Incident dementia | Model 8: Incident dementia	Not disclosed	Model 1: 4.29 (SD 2.26) | Model 2: 4.29 (SD 2.26) | Model 3: 4.29 (SD 2.26) | Model 4: 4.29 (SD 2.26) | Model 5: 4.29 (SD 2.26) | Model 6: 4.29 (SD 2.26) | Model 7: 4.29 (SD 2.26) | Model 8: 4.29 (SD 2.26)	Estimates for WMH volumes were not disclosed
10.1016/j.nicl.2019.101859	Wang, Y.	USA	Cha, J.	USA	Diagnosis and prognosis of Alzheimer's disease using brain morphometry and white matter connectomes	2019	NeuroImage. Clinical	Cohort	390	HC: 108 | MCI: 124 | AD: 158	74.84 (7.12)	AD (NHIS-IH Cohort): 79.95 (6.61) | AD (ADNI-2): 74.96 (8.59) | MCI (NHIS-IH Cohort): 71.42 (8.62) | MCI (ADNI-2): 72.57 (6.62) | HC (NHIS-IH Cohort):72.25 (6.99) | HC (ADNI-2): 72.55 (5.66)	227 (58.2%)	AD (NHIS-IH Cohort): 74 (67.27) | AD (ADNI-2): 20 (41.67) | MCI (NHIS-IH Cohort): 38 (61.29) | MCI(ADNI-2): 20 (33.33) | HC (NHIS-IH Cohort): 32(88.89) | HC (ADNI-2): 43 (60.56)	NA	NA	AD: 158 (40,51%)	Clinician diagnosis based on possible AD and Peterson's MCI criteria (Petersen, 2004), clinical history, MMSE, CDR, and the neuropsychological evaluations	MCI: 124 (100%)	neuropsychological score 1 SD below the normal range at least one of the nine domains of the full battery	NA	NHIS-IH Cohort and ADNI-2 (for validation)	sMRI dMRI	Unspecified	NHIS-IH: T1-MPRAGE: TE, 4.6 ms; matrix, 310×480× 480; voxel size, 0.5×0.5×0.5 mm. T2-FLAIR; matrix=320×240×240; voxel size=0.56×1.04×1.04. dMRI: matrix=112×112×70; voxel size=1.9×1.9×2.0 mm; the series included one image acquired without diffusion weighting and with diffusion weighting along 40 non-collinear directions (b=600 s/m−2). ADNI-2: T1-weighted anatomical MRI and diffusion MRI. T1-MPRAGE…	Diagnosis | Prognosis	Segmentation | Analysis	Model 1 (NHIS-IH): RF | Model 2 (NHIS-IH): RF | Model 3 (NHIS-IH): RF | Model 4 (NHIS-IH): RF | Model 5 (NHIS-IH): RF | Model 6 (NHIS-IH): RF | Model 7 (NHIS-IH): RF | Model 8 (NHIS-IH): RF | Model 9 (NHIS-IH): RF | Model 10 (ADNI-2): RF | Model 11 (ADNI-2): RF | Model 12 (ADNI-2): RF | Model 13 (ADNI-2): RF | Model 14 (ADNI-2): RF | Model 15 (ADNI-2): RF	Model 1: volumes of the hippocampal subdivisions, and thickness, surface area, and volume of cortical/subcortical regions using two different atlases available in Freesurfer (Desikan-Killiany atlas and Destrieux atlas) | Model 2: volumes of the hippocampal subdivisions, and thickness, surface area, and volume of cortical/subcortical regions using two different atlases available in Freesurfer (Des…	Model 1: DWI-derived WM connectivity | Model 2: DWI-derived WM connectivity | Model 3: DWI-derived WM connectivity | Model 4: DWI-derived WM connectivity | Model 5: DWI-derived WM connectivity | Model 6: DWI-derived WM connectivity | Model 7: WMH volumes | Model 8: WMH volumes | Model 9: WMH volumes | Model 10: DWI-derived WM connectivity | Model 11: DWI-derived WM connectivity | Model 12: DWI-de…	Model 1: AD vs SMC | Model 2: MCI vs SMC | Model 3: AD vs MCI | Model 4: AD vs SMC | Model 5: MCI vs SMC | Model 6: AD vs MCI | Model 7: AD vs SMC | Model 8: MCI vs SMC | Model 9: AD vs MCI | Model 10: AD vs HC | Model 11: MCI vs HC | Model 12: AD vs MCI | Model 13: AD vs HC | Model 14: MCI vs HC | Model 15: AD vs MCI	Nested cross-validation	Model 1: 97 (95–98) | Model 2: 82 (80–85) | Model 3: 97 (96–98) | Model 4: 97 (96–98) | Model 5: 83 (81–85) | Model 6: 96 (95–97) | Model 7: 73 (71–75) | Model 8: 57 (54–60) | Model 9: 66 (64–69) | Model 10: 88 | Model 11: 64-67 | Model 12: 66-71 | Model 13: 88 | Model 14: 64-67 | Model 15: 66-71	NA	NA	Model 1: 99 (99–100) | Model 2: 90 (87–92) | Model 3: 99 (98–100) | Model 4: 99 (99–100) | Model 5: 90 (88–92) | Model 6: 99 (99–100) | Model 7: 67 (64–70) | Model 8: 45 (42–49) | Model 9: 61 (57–64) | Model 10: 96 (94–97) | Model 11: 70 (67–73) | Model 12: 75 (72–78)| Model 13: 95 (94–96) | Model 14: 72 (69–75) | Model 15: 75 (73–78)	NA	NA	NA	Analysis	Model 1 (ADNI-2): LR	Model 1: volumes of the hippocampal subdivisions, and thickness, surface area, and volume of cortical/subcortical regions using two different atlases available in Freesurfer (Desikan-Killiany atlas and Destrieux atlas)	Model 1: DWI-derived WM connectivity	Model 1: Predicting MCI to AD progression	k-fold cross-validation	Model 1: 3.76 ± 0.98 years ; range, 2.18–5.32 years	Model 1: accuracy: 59 (56–62); sensitivity: 60 (56–63); specificity: 68 (56–79); AUC 65 (59–71)
10.1371/journal.pone.0274562	Joo, L.	Republic of Korea	Kim, S. J.	Republic of Korea	Diagnostic performance of deep learning-based automatic white matter hyperintensity segmentation for classification of the Fazekas scale and differentiation of subcortical vascular dementia	2022	PloS one	Cohort	800	HC: 123 | SVD: 677	67.24(9.22)	Training: 69.1 (10.4) | Test: 69.4 (10.8)	479 (59.88%)	Training: 350 (58.7%) | Test: 129 (63.2%)	NA	NA	SVD-dementia: 34 (4,25%)	SVD: DSM IV or at least one focal neurologic sign on the Focal Neurologic Sign Score evaluation or severe WMH on T2-weighted and FLAIR images	NA	NA	Inclusion: 1) memory complaints, 2) brain MRI, 3) electronic medical records, 4) no history of the cerebral infarct, 5) no other white matter abnormality such as metabolic encephalopathy or postoperative change Exclusion: territorial, or watershed infarctions, previous cerebral infarct, white matter abnormality, no FLAIR examination, poor image quality, meningioma, trauma, normal pressure hydroce…	Local institution	sMRI	3.0-T Ingenia scanners with a 32-channel sensitivity-encoding head coil	3D gradient-echo T1-weighted sequence in the sagittal plane: repetition time (TR), 9.6 ms; an echo time (TE), 4.6 ms; a flip angle, 8˚; a field of view (FOV), 224 mm × 224 mm; slice thickness, 1 mm with no gap; and a matrix size, 224 × 224. Two-dimensional (2D) axial FLAIR images: TR, 9000 ms; TE, 125 ms; FOV, 220 mm × 220 mm;slice thickness, 4 mm with no gap; and a matrix size, 256 × 256.	Diagnosis	Segmentation | Analysis	Model 1: Optimal cut-off values optimised to maximise classification of Fazekas scores based on WMH volume Model 2: Optimal cut-off values optimised to maximise classification of Fazekas scores based on WMH volume ratios Model 3: Optimal cut-off values optimised to maximise classification of Fazekas scores based on WMH volume Model 4: Optimal cut-off values optimised to maximise classification of…	NA	Model 1 (training): WMH volume | Model 2 (training): WMH volume ratio | Model 3 (test): WMH volume | Model 4 (test): WMH volume ratio	Model 1 (training): scVMCI vs mixed (scVMCI+AD) | Model 2 (training): scVMCI vs mixed (scVMCI+AD) | Model 3 (test): scVMCI vs mixed (scVMCI+AD) | Model 4 (test): scVMCI vs mixed (scVMCI+AD)	Not disclosed	Model 1: NA | Model 2: NA | Model 3: 84.3 (78.6 - 89.0) | Model 4: 80.4 (74.3 - 85.6)	Model 1: NA | Model 2: NA | Model 3: 83.3 (35.9 - 99.6) | Model 4: 100 (54.1 - 100.0)	Model 1: NA | Model 2: NA | Model 3: 84.3 (78.5 - 89.1) | Model 4: 79.8 (73.5 - 85.2)	Model 1: 93.1 (90.7-95.0) | Model 2: 93.4 (91.1 - 95.3) | Model 3: NA | Model 4: NA	NA	NA	NA	NA	NA	NA	NA	NA	NA	NA	NA
https://doi.org/10.1117/12.2081378	Lai, Y.	China	Tourassi, G. D.	China	Discriminative analysis of non-linear brain connectivity for leukoaraiosis with resting-state fMRI	2015	Progress in Biomedical Optics and Imaging - Proceedings of SPIE	Case-Control	44	SVD: 44	NA	NA	NA	NA	NA	NA	SVD-dementia = 9 (20.5%)	CDR, MMSE, MoCA	MCI = 25 (100%)	CDR, MMSE, MoCA	Inclusion: diagnosis of leukoaraiosis Exclusion: history of neuropsychiatric disease or stroke	Local institution	fMRI	3.0-T Siemens scanner	T2* EPI	Diagnosis	Analysis	Model 1: SVM (RBF kernel) | Model 2: SVM (RBF kernel) | Model 3: SVM (RBF kernel) | Model 4: SVM (RBF kernel) | Model 5: SVM (RBF kernel) | Model 6: SVM (RBF kernel) | Model 7: SVM (RBF kernel) | Model 8: SVM (RBF kernel) | Model 9: SVM (RBF kernel) | Model 10: FDA | Model 11: FDA | Model 12: FDA | Model 13: FDA | Model 14: FDA | Model 15: FDA | Model 16: FDA | Model 17: FDA | Model 18: FDA | Mod…	NA	Model 1: Functional connectivity based on Pearson correlation | Model 2: Functional connectivity based on Pearson correlation | Model 3: Functional connectivity based on Pearson correlation | Model 4: Functional connectivity based on maximal information coefficient | Model 5: Functional connectivity based on maximal information coefficient | Model 6: Functional connectivity based on maximal infor…	Model 1: CN vs MCI | Model 2: MCI vs Dementia | Model 3: CN vs Dementia | Model 4: CN vs MCI | Model 5: MCI vs Dementia | Model 6: CN vs Dementia | Model 7: CN vs MCI | Model 8: MCI vs Dementia | Model 9: CN vs Dementia | Model 10: CN vs MCI | Model 11: MCI vs Dementia | Model 12: CN vs Dementia | Model 13: CN vs MCI | Model 14: MCI vs Dementia | Model 15: CN vs Dementia | Model 16: CN vs MCI | M…	Leave-one-out cross-validation	Model 1: 85.5 (2.3) | Model 2: NA | Model 3: 91 (8.6) | Model 4: 78.2 (2.1) | Model 5: NA | Model 6: 83.7 (6.3) | Model 7: 82.9 (2.3) | Model 8: NA | Model 9: 93.7 (3.5) | Model 10: 79.2 (5.2) | Model 11: 76.0 (6.6) | Model 12: 66.3 (8.4) | Model 13: 73.9 (5.6) | Model 14: 73.9 (6.9) | Model 15: 73.7 (9.0) | Model 16: 80.5 (6.2) | Model 17: 76.2 (6.6) | Model 18: 79.9 (9.7) | Model 19: 87.7 (2.8)…	NA	NA	NA	NA	NA	NA	NA	NA	NA	NA	NA	NA	NA	NA
https://dx.doi.org/10.1016/j.nicl.2018.06.023	Lambert, C.	United Kingdom	Markus, H. S.	United Kingdom	Identifying preclinical vascular dementia in symptomatic small vessel disease using MRI	2018	NeuroImage. Clinical	Cohort	119	SVD-NC: 97 | SVD-dementia: 22	NA	SVD-NC: 69.49 (9.54) | SVD-dementia: 73.20 (9.38)	43 (36.13%)	SVD-NC: 38 (39.18%) | SVD-dementia: 5 (22.73%)	NA	NA	SVD-dementia: 22 (100%)	DSM-V	NA	NA	Inclusion: clinical lacunar syndrome with an anatomically corresponding lacunar infarct in addition to confluent WMH on MRI (modified Fazekas ≥2) Exclusion: any cause of stroke mechanism other than SVD, other major central nervous system disorders, major psychiatric disorders, any other cause of white matter disease, contraindications to MRI, or non-fluent in English	St George's Cognition and Neuroimaging in Stroke (SCANS) study	sMRI	1.5-T Signa HDxt scanner	Spoiled gradient echo recalled T1-weighted (SPGR) 3D coronal sequence FLAIR	Prognosis	Analysis	NA	NA	NA	NA	NA	NA	NA	NA	NA	NA	NA	NA	Analysis	Model 1: SVM | Model 2: SVM	Model 1: Age, sex, TIV, National Adult Reading Test (premorbid intelligence) | Model 2: Age, sex, TIV, National Adult Reading Test (premorbid intelligence)	Model 1: WMH | Model 2: lacunar infarcts	Model 1: Conversion to dementia | Model 2: Conversion to dementia |	Leave-one-out cross-validation	Model 1: 5 years | Model 2: 5 years	Model 1: total accuracy=79.83; balanced accuracy=54.24; sensitivity=13.64; specificity=94.85; PPV=37.5; NPV=82.88; AUC=65 | Model 2: total accuracy=84.03; balanced accuracy=56.82; sensitivity=13.64; specificity=100; PPV=100; NPV=83.62; AUC=64
https://dx.doi.org/10.1007/s00259-021-05556-0	Lee, R.	South Korea	Seok, J. W.	South Korea	Prediction of post-stroke cognitive impairment using brain FDG PET: deep learning-based approach	2022	European journal of nuclear medicine and molecular imaging	Cross-sectional	803	AD: 292 | HC: 401 | Test: 110 | pre-stroke dementia: 13 | post-stroke dementia: 19 | stroke-NC: 78	72.1 (9.9)	AD: 74.9 (8.0) | HC: 73.8 (6.0) | pre-stroke dementia: 79.5 (4.8) | post-stroke dementia: 75.5 (6.7) | stroke-NC: 70.1 (10.5)	366 (45.6%)	AD: 119 (40.8%) | HC: 204 (50.9%) | pre-stroke dementia: 8 (61.5%) | post-stroke dementia: 6 (31.6%) | stroke-NC: 29 (37.2%)	NA	NA	ADNI AD: 292 (42.1%) | pre-stroke dementia: 13 (11.8%) | post-stroke dementia: 19 (17.3%)	Pre-stroke dementia: dementia diagnosis before index stroke | Post-stroke dementia: patient or caregiver complained of continued cognitive decline hampering everyday life, and objective neuropsychological tests including, MMSE and CDR confirmed decreased cognitive function at least 6 months after index stroke	NA	NA	Inclusion: carotid atherosclerosis ≥ 50% on brain CTA, stroke with mild carotid stenosis or without carotid atherosclerosis concurrently Exclusion: overt cancer or autoimmune diseases, advanced renal impairment with an estimated glomerular filtration rate < 30 mL/min/1·73 m2, uncontrolled diabetes mellitus, or other unstable medical conditions	Training: ADNI Test: Cerebral Atherosclerosis Research with Positron Emis- sion Tomography (CARPET)	FDG PET	Whole-body Gemini TF 16 FDG PET/CT system	FDG PET	Diagnosis	Analysis	Model 1 (internal validation set): CNN | Model 2 (external validation set): CNN	NA	Model 1: Metabolic cognitive signature based on a deep CNN model from FDG PET | Model 2: Metabolic cognitive signature based on a deep CNN model from FDG PET	Model 1: NC vs AD | Model 2: Post stroke dementia vs post stroke no dementia	Hold-out validation (external)	NA	NA	NA	Model 1: 94.0 (89-98) | Model 2: 75.0 (64-85)	NA	NA	NA	NA	NA	NA	NA	NA	NA	NA	NA
https://dx.doi.org/10.3389/fneur.2017.00002	Li, R	China	Wu, X.	China	Classification of Cognitive Level of Patients with Leukoaraiosis on the Basis of Linear and Non-Linear Functional Connectivity	2017	Frontiers in neurology	Cross-sectional; Case-Control	50	HC: 21 | MCI: 16 | dementia: 13	NA	HC: 58.8 (8.80) | MCI: 64.2 (10.97) | dementia: 65.0 (13.33)	25 (50.0%)	HC: 10 (47.6%) | MCI: 10 (62.5%) | dementia: 5 (38.5%)	NA	NA	dementia: 13 (26%)	MMSE<23	MCI: 16 (100%)	MMSE 23-27	Inclusion: leukoaraiosis, right-handedness Exclusion: mental or brain disease other than vascular dementia, history of cognitive or antipsychotic medication	Local institution: Tiantan Hospital	fMRI	3.0-T Siemens scanner	T2*, fMRI	Diagnosis	Analysis	Model 1: SVM (Linear kernel) | Model 2: SVM (Linear kernel) | Model 3: SVM (Linear kernel) | Model 4: SVM (Linear kernel) | Model 5: SVM (Linear kernel) | Model 6: SVM (Linear kernel) | Model 7: SVM (Linear kernel) | Model 8: SVM (Linear kernel) | Model 9: SVM (Linear kernel)	NA	Model 1: Functional connectivity based on Pearson correlation | Model 2: Functional connectivity based on maximal information coefficient | Model 3: Functional connectivity based on extended maximal information coefficient | Model 4: Functional connectivity based on Pearson correlation | Model 5: Functional connectivity based on maximal information coefficient | Model 6: Functional connectivity b…	Model 1: CN vs MCI | Model 2: CN vs MCI | Model 3: CN vs MCI | Model 4: MCI vs Dementia | Model 5: MCI vs Dementia | Model 6: MCI vs Dementia | Model 7: CN vs Dementia | Model 8: CN vs Dementia | Model 9: CN vs Dementia	Leave-one-out cross-validation	Model 1: 75.0 | Model 2: 61.9 | Model 3: 91.1 | Model 4: 80.1 | Model 5: 86.2 | Model 6: 87.4 | Model 7: 80.1 | Model 8: 89.9 | Model 9: 94.4	Model 1: 75.4 | Model 2: 64.7 | Model 3: 87.4 | Model 4: 77.2 | Model 5: 85.0 | Model 6: 83.0 | Model 7: 80.4 | Model 8: 92.1 | Model 9: 95.1	Model 1: 74.7 | Model 2: 59.1 | Model 3: 94.7 | Model 4: 82.5 | Model 5: 87.1 | Model 6: 90.9 | Model 7: 80.0 | Model 8: 88.0 | Model 9: 93.8	NA	NA	NA	NA	NA	NA	NA	NA	NA	NA	NA	NA
doi: 10.1002/hbm.26344.	Liang, L.	China	Ma, T.	China	Spatial-temporal patterns of brain disconnectome in Alzheimer's disease	2023	Human Brain Mapping	Cohort	225	CN: 91 | sMCI: 90 | pMCI: 44	NA	HC: 74.02 (7.13) | sMCI: 74.35 (7.09) | pMCI: 75.18 (8.16)	114 (50.7%)	HC: 48 (52.7%) | sMCI: 46 (51.1%) | pMCI: 20 (45.5%)	NA	NA	AD: 44	NA	MCI: 90 (100%)	sMCI: diagnosed as MCI at baseline, but did not convert to dementia during the whole follow-up (at least 3 years). pMCI: diagnosed as MCI at the baseline, and eventually converted to AD at any of the follow-up visits.	Inclusion: 1, T1- weighted and T2-weighted MRI with fluid-attenuated inversion recovery (T2-FLAIR) imaging at three longitudinal visits; 2) pMCI: first follow-up at least 1 year before conversion, diagnosed as dementia at second follow-up; 3) 65 and 85 years of age at the baseline; 4) neurological assessment batteries available at three visits; 5) MMSE > 21 at baseline; 6)negative results on amyl…	ADNI	sMRI	3.0-T Siemens scanner	T1, FLAIR	Prognosis	NA	NA	NA	NA	NA	NA	NA	NA	NA	NA	NA	NA	NA	Analysis	Model 1: LR | Model 2: LR | Model 3: LR | Model 4: LR | Model 5: LR | Model 6: SVM | Model 7: SVM | Model 8: SVM | Model 9: SVM | Model 10: SVM | Model 11: RF | Model 12: RF | Model 13: RF | Model 14: RF | Model 15: RF	NA	Model 1: WMH volume | Model 2: WMH-based disconnectome | Model 3: WMH volume | Model 4: WMH-based disconnectome | Model 5: WMH-based node disconnectome progress | Model 6: WMH volume | Model 7: WMH-based disconnectome | Model 8: WMH volume | Model 9: WMH-based disconnectome | Model 10: WMH-based node disconnectome progress | Model 11: WMH volume | Model 12: WMH-based disconnectome | Model 13: WMH…	Model 1: Conversion from MCI to dementia | Model 2: Conversion from MCI to dementia | Model 3: Conversion from MCI to dementia | Model 4: Conversion from MCI to dementia | Model 5: Conversion from MCI to dementia | Model 6: Conversion from MCI to dementia | Model 7: Conversion from MCI to dementia | Model 8: Conversion from MCI to dementia | Model 9: Conversion from MCI to dementia | Model 10: Co…	Cross-validation	Model 1: 3.20 (SD 1.36) | Model 2: 3.20 (SD 1.36) | Model 3: 3.20 (SD 1.36) | Model 4: 3.20 (SD 1.36) | Model 5: 3.20 (SD 1.36) | Model 6: 3.20 (SD 1.36) | Model 7: 3.20 (SD 1.36) | Model 8: 3.20 (SD 1.36) | Model 9: 3.20 (SD 1.36) | Model 10: 3.20 (SD 1.36) | Model 11: 3.20 (SD 1.36) | Model 12: 3.20 (SD 1.36) | Model 13: 3.20 (SD 1.36) | Model 14: 3.20 (SD 1.36) | Model 15: 3.20 (SD 1.36)	Model 1: accuracy: 67 (SD 18); sensitivity: 67 (SD 09); specificity: 68 (SD 10); AUC: 71 (SD 15) | Model 2: accuracy: 72 (SD 13); sensitivity: 73 (SD 11); specificity: 71 (SD 19); AUC: 84 (SD 16) | Model 3: accuracy: 66 (SD 12); sensitivity: 70 (SD 11); specificity: 61 (SD 10); AUC: 72 (SD 14) | Model 4: accuracy: 78 (SD 16); sensitivity: 78 (SD 16); specificity: 78 (SD 15); AUC: 86 (SD 12) | Mod…
https://dx.doi.org/10.1371/journal.pone.0085441	Lin, C.-J.	Taiwan	Lee, I-H.	Taiwan	Connectivity features for identifying cognitive impairment in presymptomatic carotid stenosis	2014	PloS one	Cross-sectional; Case-Control	60	ICA stenosis: 30 | HC: 30	NA	ICA stenosis: 70.80 (8.26) | HC: 69.81 (5.79)	27 (45%)	ICA stenosis: 13 (43.3%) | HC: 14 (56.7%)	NA	NA	NA	NA	MCI: 30 (100%)	delayed verbal recall test ≤8 (1.5 SD below the mean of the healthy control group)	Inclusion: age between 55 and 80 years and ICA stenotic degree 70% by both duplex ultrasonography and MR angiography of the neck and head Exclusion: contralateral ICA stenosis 50%, posterior circulation diseases (subclavian steal and vertebrobasilar insufficiency), dementia, functional disability and other major neuropsychiatric diseases (such as major depression, Parkinson’s disease, multiple sc…	Local institution	sMRI DTI fMRI	3.0-T GE Discovery 750 scanner	T1, FLAIR, DTI, fMRI	Diagnosis	Analysis	Model 1: SVM	Model 1: Age, Education level, Presence or absence of carotid stenosis	Model 1: Functional connectivity and FA	Model 1: HC vs MCI/VCIND	Leave-one-out cross-validation	Model 1: 92	NA	NA	Model 1: 99	NA	NA	NA	NA	NA	NA	NA	NA	NA	NA	NA
https://dx.doi.org/10.1212/WNL.0000000000005353	Lindemer, E. R.	USA	Gomez-Isla, T.	USA	White matter abnormalities and cognition in patients with conflicting diagnoses and CSF profiles	2018	Neurology	Cohort	236	AD: 61 | MCI: 119 | HC: 56	NA	AD: 75.98 (NA) | MCI: 75.18 (NA) | HC: 75.20 (NA)	82 (34.7%)	AD: 7 (44%) | MCI: 40 (34%) | HC: 35 (62%)	NA	NA	AD: 61	Clinical assessment	MCI: 119 (100%)	neuropsychological test batteries and interviews	NA	ADNI-1	sMRI	1.5-T	T1, T2, PD	Diagnosis | Prognosis	Analysis	Model 1: SVM Model 2: SVM	Model 1: NA | Model 2: CSF biomarkers	Model 1: white matter signal abnormalities | Model 2: white matter signal abnormalities + CSF biomarkers (Ab42, ptau181)	Model 1: AD vs OC | Model 2: AD vs OC	k-fold cross-validation	Model 1: 60 | Model 2: 83	NA	NA	NA	NA	NA	NA	Analysis	Model 1: SVM | Model 2: SVM	Model 1: NA | Model 2: CSF biomarkers	Model 1: white matter signal abnormality | Model 2: white matter signal abnormality	Model 1: Conversion from MCI to AD | Model 2: Conversion from MCI to AD	Not disclosed	Model 1: 36 months | Model 2: 36 months	Model 1: accuracy: 56 | Model 2. accuracy: 57
https://dx.doi.org/10.1016/j.nicl.2022.103245	Ma, J.	China	Zhang, J.	China	Frequency-dependent white-matter functional network changes associated with cognitive deficits in subcortical vascular cognitive impairment	2022	NeuroImage. Clinical	Cross-sectional	72	HC: 36 | scMCI: 36	NA	scMCI: 57.94 (6.60) | HC: 57.25 (6.60)	34 (47.2%)	scMCI: 13 (36.1%) | HC: 21 (58.3%)	NA	NA	NA	NA	scMCI: 36 (100%)	clinician diagnosis based on 1) subjective cognitive complaint by patients or their caregivers for at least 3 months; 2) objective cognitive impairment in at least one domain regarding visuospatial, executive, memory, and language function on neuropsychological tests; 3) subcortical small infarcts (≤ 20 mm in diameter) with/without WM hyperintensities on brain MRI scans; 4) Hachinski Ischemic Sco…	Inclusion: NA Exclusion: 1) pre-existing cognitive impairment; 2) history of hemorrhagic stroke, traumatic brain injury, Parkinson disease, psychiatric disorders or cortical infarct affecting cognitive function; 3) acute-phase cerebrovascular disease; 4) gross morphological anomalies on brain MRI scan	Local institution: Tianjin Medical University General Hospital	sMRI fMRI	3.0-T Siemens Prisma scanner	T1, rs-fMRI	Diagnosis	Analysis	Model 1: LR | Model 2: LR | Model 3: LR | Model 4: LR | Model 5: LR | Model 6: LR | Model 7: LR | Model 8: LR	Model 1: Age, gender | Model 2: Age, gender | Model 3: Age, gender | Model 4: Age, gender | Model 5: Age, gender | Model 6: Age, gender | Model 7: Age, gender | Model 8: Age, gender	Model 1: Altered functional connections based on signal amplitudes in Band A | Model 2: Altered functional connections based on signal amplitudes in Band B | Model 3: Altered functional connections based on signal amplitudes in Band C | Model 4: Altered functional connections based on signal amplitudes in all bands | Model 5: changed WM based on signal amplitudes in Band A | Model 6: changed WM b…	Model 1: HC vs SVCI | Model 2: HC vs SVCI | Model 3: HC vs SVCI | Model 4: HC vs SVCI | Model 5: HC vs SVCI | Model 6: HC vs SVCI | Model 7: HC vs SVCI | Model 8: HC vs SVCI	2-fold cross-validation	NA	NA	NA	Model 1: 70.22 | Model 2: 67.59 | Model 3: 76.31 | Model 4: 76.63 | Model 5: 71.06 | Model 6: 71.30 | Model 7: 75.31 | Model 8: 75.31	NA	NA	NA	NA	NA	NA	NA	NA	NA	NA	NA
10.1016/j.parkreldis.2013.03.008	Kandiah, N.	Singapore	Tan, L. C. S.	Singapore	Cerebral white matter hyperintensity in Parkinson's disease: A major risk factor for mild cognitive impairment	2013	Parkinsonism and Related Disorders	Cross-sectional	91	PD-MCI: 24 | PD-NC: 67	64.9 (NA)	PD-MCI: 68.99 (6.09) | PD-NC: 63.39 (7.51)	26 (28.6%)	PD-MCI: 6 (25.0%) | PD-NC: 20 (29.85%)	Asian: 81 (89%) | Other: 10 (11%)	PD-MCI: Asian: 22 (91.7%) | Other: 2 (7.7%) | PD-NC: Asian: 59 (88.1%) | Other: 12 (11.9%)	NA	NA	PD-MCI: 24 (100%)	MDS taskforce level 2 criteria	Inclusion: early PD (NINDS criteria, Hoehn & Yahr staging of 1-2.5), no pre-existing dementia at recruitment, baseline MRI Exclusion: NA	Local institution: local tertiary neurology center	sMRI	3.0-T Achieva 3.0 scanner	T1-weighted MPRAGE, 3D FLAIR	Diagnosis	Analysis	Model 1: LR | Model 2: LR | Model 3: LR | Model 4: LR | Model 5: LR | Model 6: LR	Model 1: NA | Model 2: NA | Model 3: NA | Model 4: vascular risk factors, age and educational level | Model 5: vascular risk factors, age and educational level | Model 6: vascular risk factors, age and educational level	Model 1: WMH | Model 2: Periventricular WMH | Model 3: Deep subcortical WMH | Model 4: WMH Model 5: Periventricular WMH | Model 6: Deep subcortical WMH	Model 1: PD-MCI vs PD-NCI | Model 2: PD-MCI vs PD-NCI | Model 3: PD-MCI vs PD-NCI | Model 4: PD-MCI vs PD-NCI | Model 5: PD-MCI vs PD-NCI | Model 6: PD-MCI vs PD-NCI	Not disclosed	NA	NA	NA	NA	NA	NA	Model 1: OR 2.10 [95% 1.32–3.34], P = 0.002 | Model 2: OR 1.95 [95% 1.26–3.02], P = 0.003 | Model 3: OR 1.77 [95% 1.16–2.68], P = 0.007 | Model 4: OR 2.19 [95% 1.21–3.96], P = 0.009 | Model 5: OR 1.82 [95% 1.08–3.09], P = 0.025 | Model 6: OR 1.84 [95% 1.10–3.07], P = 0.020	NA	NA	NA	NA	NA	NA	NA	NA
https://dx.doi.org/10.1148/radiol.2016152685	Meng, D.	United Kingdom	Auer, D. P.	United Kingdom	Lesion Topography and Microscopic White Matter Tract Damage Contribute to Cognitive Impairment in Symptomatic Carotid Artery Disease	2016	Radiology	Cohort	108	VCD-NCC: 55 | VCD-CI: 53	74.67 (8.91)	VCD-NC: 72.7 (9.5) | VCD-CI: 76.6 (8.6)	42 (38.85%)	VCD-NC: 22 (40%) | VCD-CI: 20 (37.7%)	NA	NA	NA	NA	VCD-CI: 53 (100%)	1) cognitive impairment (ACE-R score < 82), 2) imaging evidence of cerebrovascular disease, 3) clear temporal relationship between cerebrovascular disease and cognitive impairment, 4) no evidence of another neurodegenerative disorder that may affect cognition before the onset of cerebrovascular disease, 5) no history of gradually progressive cognitive impairment before or after manifestation of t…	Inclusion criteria: dementia Exclusion: 1) Nonvascular cause of cognitive disorder, 2) contraindications to MR imaging, 3) language or sensory difficulties that would interfere with cognitive assessment, 4) clinically apparent or documented dementia before enrollment	Carotid artery disease (CAD) imaging study	sMRI DTI	3.0-T Achieva scanner	DTI: (spin-echo single-shot diffusion-weight- ed echo-planar imaging with a b value [gradient factor] of 1000 sec/mm2, 15 directions, one volume with a b value of 0 sec/mm2 acquired, repetition time [sec]/echo time [msec] of 4.2/57, field of view of 224 3 224, matrix of 112 3 112, and 45 sections of 3-mm thick- ness acquired) FLAIR: repetition time [sec]/echo time [sec] of 10.5/0.14; inversion ti…	Diagnosis	Analysis	Model 1: LR | Model 2: LR	Model 1: NA | Model 2: mediotemporal atrophy	Model 1: White matter tract skeleton mean diffusivity | Model 2: Volume of chronic subcortical ischemic lesions; mean diffusivity of chronic subcortical ischemic lesions, white matter tracts, and normal-appearing white matter	Model 1: NC vs probable vascular cognitive disorder | Model 2: NC vs probable vascular cognitive disorder	Not disclosed	NA	Model 1: 77.40 | Model 2: NA	Model 1: 72.7 | Model 2: NA	Model 1: 82.0 (75-90) | Model 2: NA	NA	NA	Model 1: NA | Model 2: Exp(beta) values (95% CI): Volume of chronic subcortical ischemic lesions: 0.99 [95% CI .95, 1.04], P > 0.05; MD chronic subcortical ischemic lesions: 1.02 [95% CI .60, 1.75], P > 0.05; MD of NAWM: 0.43 [95% CI .05, 3.49], P > 0.05; Skeleton MD: 38.88 [95% CI 4.21, 359.34], P = 0.001; MTA score: 6.07 [95% CI 1.43, 25.87], P = 0.015	NA	NA	NA	NA	NA	NA	NA	NA
10.1007/978-3-031-16919-9_13	Binzer, M.	Germany	Zimmer, V. A.	Germany	Long-Term Cognitive Outcome Prediction in Stroke Patients Using Multi-task Learning on Imaging and Tabular Data	2022	5th International Workshop on Predictive Intelligence in Medicine (PRIME MICCAI)	Cohort	414	Stroke: 82 | HC: 332	NA	NA	NA	NA	NA	NA	NA	NA	stroke: 82 (100%)	clinician diagnosis based on neurological examinations	Inclusion: stroke Exclusion: NA	Local institution	sMRI DTI	NA	T1, FLAIR, DTI Trace	Prognosis	NA	NA	NA	NA	NA	NA	NA	NA	NA	NA	NA	NA	NA	Segmentation | Analysis	Model 1: EncNet (single-task DL that has an encoder followed by dense layers) | Model 2: EncNet (single-task DL that has an encoder followed by dense layers) | Model 3: MRNet (multi-task DL model PSCI prediction + segmentation) | Model 4: MRNet (multi-task DL model PSCI prediction + segmentation) | Model 5: MDNet (multitask DL that integrates tabular data and imaging data using DAFT)	Model 1: NA | Model 2: NA | Model 3: NA | Model 4: NA | Model 5: Age, sex, education, stroke severity (NIHSS), MoCA, information about health history	Model 1: WMH and infarct lesions (FLAIR imaging) | Model 2: WMH and infarct lesions (DTI Trace imaging) | Model 3: WMH and infarct lesions (FLAIR imaging) | Model 4: WMH and infarct lesions (DTI Trace imaging) | Model 5: WMH and infarct lesions (DTI Trace imaging)	Model 1: PSCI over a year | Model 2: PSCI over a year | Model 3: PSCI over a year | Model 4: PSCI over a year | Model 5: PSCI over a year	Hold-out validation	Model 1: 12 months | Model 2: 12 months | Model 3: 12 months | Model 4: 12 months | Model 5: 12 months	Model 1: balanced accuracy = 66.8 (SD 10.6) | Model 2: balanced accuracy = 56.9 (SD 8.14) | Model 3: balanced accuracy = 65.5 (SD 11.7); AUC = 86.7 (SD 5.63) | Model 4: balanced accuracy = 73.6 (SD 2.4); AUC = 76.9 (SD 8.8) | Model 5: balanced accuracy = 70.3 (SD 16.1); AUC = 79.1 (SD 8.6)
10.1371/journal.pone.0056972	Mortamais, M.	France	Artero, S.	France	Spatial Distribution of Cerebral White Matter Lesions Predicts Progression to Mild Cognitive Impairment and Dementia	2013	PLoS ONE	Cohort	426	HC (at follow-up): 315 | MCI (at follow-up): 100 | dementia (at follow-up): 11	71.1 (4.0)	NA	233 (55%)	NA	NA	NA	AD: 8 (73%) | VaD: 1 (9%) | Other: 2 (18%)	DSM IV	MCI: 100 (100%)	cognitive complaint and a score within the 20th percentile for the relevant age-matched and education-matched group in at least one of the tests from the short cognitive battery including Benton Visual Retention Test, Isaacs’ Set Test of verbal fluency and immediate and delayed recall of the 5 Word-Test of Dubois	Inclusion: >65 years, living in the community, aged below 80 years for MRI scan Exclusion: severe disability, MCI/DAT at baseline, no MRI data, missing data for covariates (regional WLM volume, brain volume, APOE4 status, depressive symptompatology)	ESPRIT Project (local at Montpellier, France)	sMRI	1.5-T Signa Advantage Echospeed scanner	Fast SPGR 3D T1-weighted, 1mm thickness; T2-weighted: axial acquisition, 4mm thickness, 0.4 mm spacing, 30 slices	Prognosis	NA	NA	NA	NA	NA	NA	NA	NA	NA	NA	NA	NA	NA	Analysis	Model 1: Cox proportional hazard model | Model 2: Cox proportional hazard model | Model 3: Cox proportional hazard model | Model 4: Cox proportional hazard model | Model 5: Cox proportional hazard model	Model 1: Age, Sex, Education level Model 2: Age, Sex, Education level, History of vascular pathology, Hypertension Model 3: Age, Sex, Education level, History of vascular pathology, Hypertension, APOE 4 genotype, Depressive symptomatology Model 4: Age, Sex, Education level, History of vascular pathology, Hypertension, APOE 4 genotype, Depressive symptomatology, Total brain volume | Model 5: Age, …	Model 1: WMH patterns | Model 2: WMH patterns | Model 3: WMH patterns | Model 4: WMH patterns | Model 5: WMH patterns, Presence of silent brain infarcts	Model 1: Incident MCI/dementia | Model 2: Incident MCI/dementia | Model 3: Incident MCI/dementia | Model 4: Incident MCI/dementia | Model 5: Incident MCI/dementia	Not disclosed	Model 1: 7 years | Model 2: 7 years | Model 3: 7 years | Model 4: 7 years | Model 5: 7 years	Model 1: WMH Pattern 2 vs Pattern 1: HR 1.04 [95% CI 0.50–2.18]; P = 0.91; WMH Pattern 3 vs Pattern 1: HR 2.60 [95% CI 1.69–3.99]; P < 0.01; WMH Pattern 3 vs Pattern 2: HR 2.49 [95% CI 1.13–5.57]; p = 0.02 | Model 2: WMH Pattern 2 vs Pattern 1: HR 1.04 [95% CI 0.49–2.17]; P = 0.93; WMH Pattern 3 vs Pattern 1: HR 2.58 [95% CI 1.66–4.00]; P < 0.01; WMH Pattern 3 vs Pattern 2: HR 2.49 [95% CI 1.42–7…
10.3389/fneur.2020.00699	Aam, S.	Norway	Saltvedt, I.	Norway	Post-stroke Cognitive Impairment -- Impact of Follow-Up Time and Stroke Subtype on Severity and Cognitive Profile: The Nor-COAST Study	2020	Frontiers in Neurology	Cohort	617	NA	72 (12)	NA	257 (42%)	NA	NA	NA	NA	NA	NA	DSM-5	Inclusion: hospitalization with acute ischemic or hemorrhagic stroke within one week after symptom appearance, fluency in a Scandinavian language, age over 18 years Exclusion: expected survival <3 months	Norwegian Cognitive Impairment After Stroke (Nor-COAST) study	NA	NA	NA	Prognosis	NA	NA	NA	NA	NA	NA	NA	NA	NA	NA	NA	NA	NA	Analysis	Model 1: Logistic regression	Model 1: Age, education, sex, time	Model 1: stroke etiology by TOAST criteria -- intracerebral hemorrhage (ICH), large artery disease (LAD), cardioembolic stroke (CE), small vessel disease (SVD), or un-/other determined strokes	Model 1: PSCI over time	Not disclosed	Model 1: 3 to 18 months post stroke	Model 1: the probability for PSCI at 3 months ranged from 0.50 [95% CI 0.35–0.65] for SVD to 0.66 [95% CI 0.41–0.84] for intracerebral haemorrage, while the corresponding results at 18 months ranged from 0.35 [95% CI 0.22–0.51] for SVD and 0.61 [95% CI 0.44–0.75] for large arterial disease.
https://dx.doi.org/10.3389/fnagi.2021.705889	Aamodt, E. B.	Norway	Kristiansen Beyer, M.	Norway	Predicting the Emergence of Major Neurocognitive Disorder Within Three Months After a Stroke	2021	Frontiers in aging neuroscience	Cohort	227	stroke-NC: 165 | stroke-CI: 62	71.69 (11.25)	stroke-NC: 69.56 (10.83) | stroke-CI: 77.37 (10.41)	99 (43.61%)	stroke-NC: 69 (69.70%) stroke-CI: 30 (30.30%)	NA	NA	NA	NA	stroke-CI: 62 (100%)	DSM-5	Inclusion Nor-COAST: 1) acute ischemic or hemorrhagic stroke hospitalized within 1 week after onset of symptoms, diagnosed according to the World Health Organization (WHO) criteria; 2) age over 18 years; 3) fluent in a Scandinavian language Exclusion Nor-COAST: 1) not treated in the participating stroke units; 2) symptoms explained by other disorders than ischemic brain infarcts or intracerebral …	Norwegian Cognitive Impairment After Stroke (Nor-COAST) study	sMRI DTI	3.0-T GE Discovery MR750 scanner 3.0-T Siemens Biograph_mMR scanner 1.5-T Philips Achieva dStream scanner 1.5-T Philips Achieva scanner 3.0-T Siemens Prisma scanner	3D-T1 weighted, axial T2, 3D-Fluid attenuated inversion recovery (FLAIR), diffusion weighted imaging (DWI), and susceptibility-weighted imaging (SWI). Specific sequences for each scanner at each center are available in the supplementary materials.	Prognosis	NA	NA	NA	NA	NA	NA	NA	NA	NA	NA	NA	NA	NA	Segmentation | Analysis	Model 1: SVM | Model 2: SVM | Model 3: SVM | Model 4: SVM | Model 5: SVM | Model 6: SVM	Model 1: Stroke severity (NIHSS score), antiplatelet med., education years, atrial fibrillation, anticoagulant med., BMI, lipid modifying med., gender, comorbidity (Charlson Comorbidity Index), pre-existing depression, age | Model 2: Stroke severity (NIHSS score), antiplatelet med., education years | Model 3: Pre-stroke GDS, antiplatelet med., education years, stroke severity (NIHSS) | Model 4: A…	Model 1: Stroke volume, WMH volume | Model 2: Stroke volume, WMH volume | Model 3: Stroke volume | Model 4: Stroke volume, WMH volume, previous ICH | Model 5: Stroke volume, previous infarction, previous ICH | Model 6: Stroke volume, previous infarction, previous ICH	Model 1: Development of major NCD 3 months post stroke | Model 2: Development of major NCD 3 months post stroke | Model 3: Development of major NCD 3 months post stroke | Model 4: Development of major NCD 3 months post stroke | Model 5: Development of major NCD 3 months post stroke | Model 6: Development of major NCD 3 months post stroke	Leave-one-out cross-validation	Model 1: 3 months | Model 2: 3 months | Model 3: 3 months | Model 4: 3 months | Model 5: 3 months | Model 6: 3 months	Model 1: AUC 87.6 | Model 2: AUC 85.0 | Model 3: AUC 87.8 | Model 4: AUC 87.4 | Model 5: AUC 85.5 | Model 6: AUC 80.2
doi.org/10.1212/01.WNL.0000130501.79012.1A	Altieri, M.	Italy	Lenzi, G. L.	Italy	Delayed poststroke dementia: a 4-year follow-up study	2004	Neurology	Cohort	191	VaD: 41 | stroke: 150	71.3 (8.9)	VaD: 71 (6.9) | stroke: 63.2 (9.5)	59 (30.9%)	VaD: 10 (24.4%) | stroke: 49 (32.7%)	NA	NA	VaD: 26 (63.4%) | AD: 15 (36.6%)	AD: ICD-10 | VaD: NINDS-AIREN	NA	NA	Inclusion: 1) ischemic or hemorrhagic stroke confirmed by brain imaging 6 months (±1 month) before the consultation, 2) no dementia at enrollment, 3) at least 5 years of education Exclusion: 1) TIA or subarachnoid hemorrhage, 2) dementia at the enrollment, 3) age younger than 40 years, 4) 5 years of education, 5) severe aphasia and neglect, 6) a concomitant neurologic disorder that could affect c…	Local institution	CT sMRI	NA	NA	Prognosis	NA	NA	NA	NA	NA	NA	NA	NA	NA	NA	NA	NA	NA	Analysis	Model 1: Cox Proportional Hazards model	Model 1: Age, Atrial fibrillation, Education, Cortical Atrophy, subcortical atrophy	Model 1: Multiple stroke lesions (visually rated), WMH (scored according to criteria of van Swieten et al and finally graded as none, mild, moderate, and severe)	Model 1: delayed post stroke dementia	Not disclosed	Model 1: 6 months to 4 years post stroke	Model 1: Multiple stroke lesions (HR 2.5 [95% CI 1.2-4.8]); WMH (HR 1.5 [95% CI 0.5-3.1])
10.3174/ajnr.A1693	Appel, J.	USA	Duara, R.	USA	Association of white matter hyperintensity measurements on brain MR imaging with cognitive status, medial temporal atrophy, and cardiovascular risk factors	2009	Am J Neuroradiol	Case-Control	192	HC: 40 | non-amnestic MCI : 53 | amnestic MCI : 65 | AD: 34	NA	HC: 71.0 (5.6) | non-amnestic MCI: 74.2 (6.1) | amnestic MCI = 75.3 (6.6) | AD: 76.6 (6.5)	NA	HC: 27 (67.5%) | non-amnestic MCI : 21 (40.7%) | amnestic MCI : 30 (46.7%) | AD: 18 (53.3%)	NA	NA	AD: 34 (17.7%)	NINCDS-ADRDA	non-amnestic MCI: 53 (27.6%) | amnestic MCI: 65 (33.9%)	amnestic MCI: Petersen criteria, 1999 | non-amnestic MCI: no memory test score be more than 1.5 SD below education-corrected normative values but that 1 or more nonmemory test score be greater than 1.5 SD below normative values	NA	Local institution: Florida Alzheimer’s Disease Research Center Clinical Core in Miami and Tampa	sMRI	1.5-T Siemens Symphony scanner 3.0-T GE Signa HDX scanner	3D MPRAGE; 3D fast-spoiled gradient; axial T2-weighted FLAIR fast spin-echo protocol	Diagnosis	Analysis	Model 1: LR | Model 2: LR | Model 3: LR	Model 1: mediotemporal atrophy | Model 2: mediotemporal atrophy | Model 3: mediotemporal atrophy	Model 1: centrum semiovale WMH | Model 2: total WMH | Model 3: total WMH	Model 1: probable AD vs NC | Model 2: probable AD vs NC | Model 3: amnestic MCI vs NC	Not disclosed	Model 1: 84.8 | Model 2: 86.4 | Model 3: 71.7	Model 1: 82.8 | Model 2: 86.2 | Model 3: 76.3	Model 1: 86.5 | Model 2: 86.5 | Model 3: 65.0	NA	NA	NA	NA	NA	NA	NA	NA	NA	NA	NA	NA
10.1016/j.neuroimage.2021.118140	Park, G.	South Korea	Kim, H.	USA	White matter hyperintensities segmentation using the ensemble U-Net with multi-scale highlighting foregrounds	2021	Neuroimage	Cohort	243	HC: 73 | MCI: 115 | AD: 55	73 (7.5)	HC: 75 (6.5) | MCI: 71 (7.9) | AD: 76 (7.1)	120 (49.4%)	HC: 37 (50.7%) | MCI: 59 (51.3%) | AD: 24 (43.6%)	White: 218 (90%) | Other: 25 (10%)	HC: White: 63 (86.3%) | Other: 10 (15.7%) | MCI: White: 105 (91.3%) | Other: 10 (8.7%) | AD: White: 50 (90.9%) | Other: 5 (9.1%)	AD: 55 (100%)	NINCDS-ADRDA	MCI: 115 (100%)	NINCDS/ADRDA and Peterson 2010	NA	Alogrithm validated on an external dataset (WMH Segmentation Challenge 2017); ADNI was used for further analysis in this paper	sMRI	1.5-/3.0-T scanner for external dataset 3.0-T scanner for ADNI 3.0-T Philips Achieva and Ungenuity scanners 3.0-T Siemens TrioTim scanner 1.5-/3.0-T GE Signa HDxt scanner	3.0-T or 1.5-T 3D T1 weighted sequence and FLAIR sequence	Diagnosis	Segmentation | Analysis	Model 1: LR | Model 2: LR | Model 3: LR | Model 4: LR	Model 1: NA | Model 2: age, cardiovascular risk, education, gender, ApoE4 genotype, and race | Model 3: NA | Model 4: age, cardiovascular risk, education, gender, ApoE4 genotype, and race	Model 1: WMH volume | Model 2: WMH volume | Model 3: WMH volume | Model 4: WMH volume	Model 1: CN vs AD | Model 2: CN vs AD | Model 3: MCI vs AD | Model 4: MCI vs AD	Leave-one-out cross-validation	NA	NA	NA	Model 1: 66 | Model 2: 75 | Model 3: 62 | Model 4: 67	NA	NA	NA	NA	NA	NA	NA	NA	NA	NA	NA
10.1016/j.bspc.2016.10.007	Oppedal, K.	Norway	Aarsland, D.	United Kingdom	Classifying Alzheimer's disease, Lewy body dementia, and normal controls using 3D texture analysis in magnetic resonance images	2017	Biomedical Signal Processing and Control	Cohort	182	mild dementia: 73 | AD: 57 | LBD: 16 | HC: 36	70-75	NA	NA	NA	NA	NA	mild dementia: 73 (50%) | AD: 57 (39.0%) | LBD: 16 (11.0%)	AD: NINCDS/ADRDA | LBD: Aarsland et al, 2008 revised criteria	NA	NA	NA	DemWest cohort, Stavanger, Norway andMR images of the NC subjects from the ParkWest cohort, Stavanger, Norway.	sMRI	Philips Intera, GE Signa Excite scanners	3D T1 weighted sequence and FLAIR sequence at 1.5 T mostly; 1.5 T at 3 centers for dementia patients, while for NCs, 1.0 or 1.5 T at 4 centers were used	Diagnosis	Analysis	Model 1: RF | Model 2: RF | Model 3: RF | Model 4: RF | Model 5: RF | Model 6: RF | Model 7: RF | Model 8: RF	Model 1: texture feature (VLBP) | Model 2: texture feature (TOP) | Model 3: texture feature (VLBP) | Model 4: texture feature (TOP) | Model 5: texture feature (VLBP) | Model 6: texture feature (TOP) | Model 7: texture feature (VLBP) | Model 8: texture feature (TOP)	Model 1: WMH volume | Model 2: WMH volume | Model 3: WMH volume | Model 4: WMH volume | Model 5: WMH volume | Model 6: WMH volume | Model 7: WMH volume | Model 8: WMH volume	Model 1: NC vs AD vs LBD | Model 2: NC vs AD vs LBD | Model 3: NC vs AD | Model 4: NC vs AD | Model 5: NC vs LBD | Model 6: NC vs LBD | Model 7: AD vs LBD | Model 8: AD vs LBD	Nested cross-validation	Model 1: 78.0 | Model 2: 76.0 | Model 3: 94.0 | Model 4: 97.0 | Model 5: 97.0 | Model 6: 89.0 | Model 7: 76.0 | Model 8: 77.0	Model 1: 93.0 vs 69 vs 73 | Model 2: 92.0 vs 61 vs 78 | Model 3: 93.0 vs 95 | Model 4: 98.0 vs 97 | Model 5: 94.0 vs 100 | Model 6: 90.0 vs 90 | Model 7: 74.0 vs 78 | Model 8: 74.0 vs 79	NA	NA	NA	NA	Precision: Model 1: 95.0 vs 72 vs 72 | Model 2: 86.0 vs 75 vs 73 | Model 3: 93.0 vs 96 | Model 4: 96.0 vs 98 | Model 5: 100.0 vs 96 | Model 6: 92.0 vs 90 | Model 7: 79.0 vs 76 | Model 8: 80.0 vs 76	NA	NA	NA	NA	NA	NA	NA	NA
10.1109/EMBC48229.2022.9871306	Bordin, V.	Italy	Baselli, G.	Italy	Explainable AI Points to White Matter Hyperintensities for Alzheimer’s Disease Identification: a Preliminary Study	2022	IEEE	Case-Control	251	HC: 212 | AD: 39	70.29 (8.62)	NA	134 (53.4%)	NA	NA	NA	AD: 39 (100%)	CDR > 0	NA	NA	NA	OASIS-3	sMRI	NA	FLAIR	Diagnosis	Analysis	Model 1: CNN (EfficientNet-B0)	NA	Model 1: WMH	Model 1: HC vs AD	Hold-out validation	Model 1: 80.0	Model 1: 78.0	Model 1: 81.0	Model 1: 82.0	NA	NA	NA	NA	NA	NA	NA	NA	NA	NA	NA
10.1159/000486849	Cajanus, A.	Finland	Remes, A. M.	Finland	Automatic MRI Quantifying Methods in Behavioral-Variant Frontotemporal Dementia Diagnosis	2018	Dement Geriatr Cogn Disord Extra	Case-Control	1161	FTD: 22 | LBD: 14 | AD: 8 | SMC: 6	NA	62.5 (NA)	NA	NA	NA	NA	NA	NA	NA	NA	NA	Different cohorts (VU Medical Center, The Netherlands; Università degli Studi di Perugia, Italy; Rigshospitalet, Denmark; and University of Eastern Finland, Finland) and ADNI data	sMRI	NA	1.5 T T1 3D gradient echo sequence, FLAIR	Diagnosis	Analysis	Model 1: Distribution-based clustering | Model 2: Distribution-based clustering | Model 3: Distribution-based clustering | Model 4: Distribution-based clustering | Model 5: Distribution-based clustering | Model 6: Distribution-based clustering | Model 7: Distribution-based clustering | Model 8: Distribution-based clustering | Model 9: Distribution-based clustering | Model 10: Distribution-based c…	Model 1: age, sex, VOL | Model 2: age, sex, TBM | Model 3: age, sex, VBM | Model 4: age, sex, GRADING | Model 5: age, sex, MANIFOLD | Model 6: age, sex, VOL, TBM | Model 7: age, sex, VOL, VBM | Model 8: age, sex, VOL, GRADING | Model 9: age, sex, VOL, MANIFOLD | Model 10: age, sex, TBM, VBM | Model 11: age, sex, TBM, GRADING | Model 12: age, sex, TBM, MANIFOLD | Model 13: age, sex, VBM, GRADING |…	Model 1: WMH | Model 2: WMH | Model 3: WMH | Model 4: WMH | Model 5: WMH | Model 6: WMH | Model 7: WMH | Model 8: WMH | Model 9: WMH | Model 10: WMH | Model 11: WMH | Model 12: WMH | Model 13: WMH | Model 14: WMH | Model 15: WMH | Model 16: WMH | Model 17: WMH | Model 18: WMH | Model 19: WMH | Model 20: WMH | Model 21: WMH | Model 22: WMH | Model 23: WMH | Model 24: WMH | Model 25: WMH | Model 26…	Model 1: FTLD vs AD vs LBD vs SMC | Model 2: FTLD vs AD vs LBD vs SMC | Model 3: FTLD vs AD vs LBD vs SMC | Model 4: FTLD vs AD vs LBD vs SMC | Model 5: FTLD vs AD vs LBD vs SMC | Model 6: FTLD vs AD vs LBD vs SMC | Model 7: FTLD vs AD vs LBD vs SMC | Model 8: FTLD vs AD vs LBD vs SMC | Model 9: FTLD vs AD vs LBD vs SMC | Model 10: FTLD vs AD vs LBD vs SMC | Model 11: FTLD vs AD vs LBD vs SMC | M…	Not disclosed	NA	Model 1: 36 vs 24 vs 32 vs 8 | Model 2: 18 vs 36 vs 36 vs 10 | Model 3: 54 vs 10 vs 36 vs 0 | Model 4: 32 vs 10 vs 30 vs 28 | Model 5: 10 vs 30 vs 50 vs 10 | Model 6: 26 vs 30 vs 38 vs 6 | Model 7: 58 vs 4 vs 36 vs 2 | Model 8: 38 vs 12 vs 36 vs 14 | Model 9: 14 vs 32 vs 40 vs 14 | Model 10: 44 vs 12 vs 44 vs 0 | Model 11: 26 vs 16 vs 44 vs 14 | Model 12: 10 vs 32 vs 44 vs 14 | Model 13: 50 vs 14…	NA	NA	NA	NA	NA	NA	NA	NA	NA	NA	NA	NA	NA
10.1155/2015/572567	Oppedal, K.	Finland	Aarsland, D.	UK	Classifying dementia using local binary patterns from different regions in magnetic resonance images	2015	Int J Biomed Imaging	Cohort	182	mild dementia: 73 | AD: 57 | LBD: 16 | HC: 36	70-75	NA	NA	NA	NA	NA	mild dementia: 73 (50%) | AD: 57 (39.0%) | LBD: 16 (11.0%)	AD: NINCDS/ADRDA | LBD: Aarsland et al, 2008 revised criteria	NA	NA	NA	DemWest cohort, Stavanger, Norway andMR images of the NC subjects from the ParkWest cohort, Stavanger, Norway.	sMRI	1.0-/1.5-T scanners	3D T1 weighted sequence and FLAIR sequence	Diagnosis	Analysis	Model 1: RF | Model 2: RF | Model 3: RF | Model 4: RF | Model 5: RF | Model 6 (test on Stavanger University Hospital): RF | Model 7: RF | Model 8: RF | Model 9: RF | Model 10: RF | Model 11 (test on Stavanger University Hospital): RF | Model 12: RF | Model 13: RF | Model 14: RF | Model 15: RF | Model 16 (test on Stavanger University Hospital): RF	NA	Model 1: texture features (LBP) from WMH in FLAIR | Model 2: texture features (LBP) from WMH in T1w | Model 3: texture features (LBP) from WMH in T1w | Model 4: texture features (LBP) from white matter in T1w | Model 5: texture features (LBP) from white matter in T1w | Model 6: texture features (LBP) from white matter in T1w | Model 7: texture features (LBP) from WMH in FLAIR | Model 8: texture f…	Model 1: NC vs AD vs LBD | Model 2: NC vs AD vs LBD | Model 3: NC vs AD vs LBD | Model 4: NC vs AD vs LBD | Model 5: NC vs AD vs LBD | Model 6: NC vs AD vs LBD | Model 7: NC vs AD, LBD | Model 8: NC vs AD, LBD | Model 9: NC vs AD, LBD | Model 10: NC vs AD, LBD | Model 11: NC vs AD, LBD | Model 12: AD vs LBD | Model 13: AD vs LBD | Model 14: AD vs LBD | Model 15: AD vs LBD | Model 16: AD vs LBD	Nested cross-validation	Model 1: 60 (13) | Model 2: 82 (12) | Model 3: 87 (8) | Model 4: 82 (9) | Model 5: 75 (13) | Model 6: 91 (15) | Model 7: 80 (12) | Model 8: 98 (4) | Model 9: 97 (4) | Model 10: 98 (4) | Model 11: 100 (0) | Model 12: 73 (15) | Model 13: 66 (17) | Model 14: 73 (16) | Model 15: 74 (16) | Model 16: 68 (14)	Model 1: 48.0 vs 77.0 vs 20.0 | Model 2: 98.0 vs 88.0 vs 25 | Model 3: 100.0 vs 82 vs 78 | Model 4: 100 vs 88 vs 20 | Model 5: 100 vs 72 vs 55 | Model 6: 100 vs 77 vs 100 | Model 7: 72.0 vs 84 | Model 8: 98.0 vs 99 | Model 9: 98.0 vs 97 | Model 10: 100.0 vs 97 | Model 11: 100 vs 100 | Model 12: 91 vs 10 | Model 13: 84 vs 0 | Model 14: 75 vs 71 | Model 15: 75 vs 71 | Model 16: 69 vs 68	NA	NA	NA	NA	Precision: Model 1: 71.0 vs 61 vs 33 | Model 2: 96.0 vs 80 vs 58 | Model 3: 97.0 vs 81 vs 85 | Model 4: 96.0 vs 81 vs 42 | Model 5: 90.0 vs 66 vs 70 | Model 6: 100.0 vs 100 vs 87 | Model 7: 69 vs 87 | Model 8: 98 vs 99 | Model 9: 96 vs 99 | Model 10: 96 vs 100 | Model 11: 100 vs 100 | Model 12: 78 vs 20 | Model 13: 74 vs 0 | Model 14: 72 vs 76 | Model 15: 80 vs 45 | Model 16: 67 vs 75	NA	NA	NA	NA	NA	NA	NA	NA
10.3389/fnins.2020.570123	Chen, H.	China	Bai, F.	Aberrant White Matter Microstructure as a Potential Diagnostic Marker in Alzheimer's Disease by Automated Fiber Quantification		2020	Front Neurosci	Case-Control	81	MCI: 25 | AD: 24 | HC: 18	NA	MCI: 67.08 (9.51) | AD: 64.89 (8.06) | HC: 61.96 (6.52)	37 (45.7%)	MCI: 16 (35.6%) | AD: 10 (41.7%) | HC: 11 (61.1%)	NA	NA	AD: 24 (100%)	NINCDS/ADRDA and DSM IV	amnestic MCI: 24 (100%)	Peterson 2004	Inclusion: NA Exclusion: participants with a history of other psychiatric or neurological disease (e.g., stroke, depression, traumatic brain injury, and others)	Local institution: Memory Clinic of the Neurology Department, Nanjing Drum Tower Hospital, and controls	sMRI dMRI	3.0T Philips, GE, Siemens scanners	The protocol included the diffusion-weighted imaging (DWI/DTI), FLAIR and T1 sequences using 3.0-T scanner	Diagnosis	Analysis	Model 1: RF | Model 2: RF | Model 3: RF | Model 4: RF | Model 5: RF | Model 6: RF | Model 7: RF | Model 8: RF | Model 9: RF | Model 10: RF | Model 11: RF | Model 12: RF | Model 13: RF | Model 14: RF | Model 15: RF | Model 16: RF | Model 17: RF | Model 18: RF	NA	Model 1: MD (tract level) | Model 2: MD (point-wise level) | Model 3: AxD (tract level) | Model 4: AxD (point-wise level) | Model 5: RD (tract level) | Model 6: RD (point-wise level) | Model 7: MD (tract level) | Model 8: MD (point-wise level) | Model 9: AxD (tract level) | Model 10: AxD (point-wise level) | Model 11: RD (tract level) | Model 12: RD (point-wise level) | Model 13: MD (tract level)…	Model 1: HC vs amnestic MCI | Model 2: HC vs amnestic MCI | Model 3: HC vs amnestic MCI | Model 4: HC vs amnestic MCI | Model 5: HC vs amnestic MCI | Model 6: HC vs amnestic MCI | Model 7: HC vs AD | Model 8: HC vs AD | Model 9: HC vs AD | Model 10: HC vs AD | Model 11: HC vs AD | Model 12: HC vs AD | Model 13: amnestic MCI vs AD | Model 14: amnestic MCI vs AD | Model 15: amnestic MCI vs AD | Mod…	Leave-one-out cross-validation	Model 1: 75.51 | Model 2: 67.36 | Model 3: 61.22 | Model 4: 53.06 | Model 5: 69.39 | Model 6: 63.27 | Model 7: 76.74 | Model 8: 86.05 | Model 9: 81.40 | Model 10: 83.72 | Model 11: 60.47 | Model 12: 81.40 | Model 13: 52.38 | Model 14: 61.90 | Model 15: 66.67 | Model 16: 77.78 | Model 17: 50.00 | Model 18: 59.52	Model 1: 80.83 | Model 2: 66.67 | Model 3: 66.67 | Model 4: 54.17 | Model 5: 75.00 | Model 6: 58.33 | Model 7: 66.67 | Model 8: 77.78 | Model 9: 77.78 | Model 10: 83.33 | Model 11: 44.44 | Model 12: 72.22 | Model 13: 50 | Model 14: 50 | Model 15: 55.56 | Model 16: 61.11 | Model 17: 27.78 | Model 18: 50	Model 1: 80 | Model 2: 68 | Model 3: 56 | Model 4: 52 | Model 5: 64 | Model 6: 68 | Model 7: 84 | Model 8: 92 | Model 9: 84 | Model 10: 88 | Model 11: 72 | Model 12: 88 | Model 13: 54.17 | Model 14: 70.83 | Model 15: 75.00 | Model 16: 66.67 | Model 17: 66.67 | Model 18: 66.67	NA	NA	NA	NA	NA	NA	NA	NA	NA	NA	NA	NA
10.1002/hbm.23922	Suresh, M. B.	USA	Salat, D. H.	USA	Factors influencing accuracy of cortical thickness in the diagnosis of Alzheimer’s disease	2017	Hum Brain Mapp	Cohort	406	AD: 137 | HC: 269	NA	AD: 74.16 (NA) | HC: 72.86 (NA)	207 (51.0%)	AD: 58 (42.3%) | HC: 149 (55.4%)	NA	NA	AD: 137 (100%)	NINCDS/ADRDA	NA	NA	NA	ADNI	sMRI	NA	3.0-T baseline T1 and FLAIR images	Diagnosis	Analysis	Model 1: SVM	NA	Model 1: TICV-corrected WMH	Model 1: AD vs Control	10-fold cross-validation	Model 1: 90.32 (SD 4.02)	Model 1: 96 (SD 3)	Model 1: 76 (SD 14)	NA	NA	NA	NA	NA	NA	NA	NA	NA	NA	NA	NA
https://dx.doi.org/10.3233/JAD-130842	Peters, F.	Canada	Belleville, S.	Canada	Predicting progression to dementia in elderly subjects with mild cognitive impairment using both cognitive and neuroimaging predictors.	2013	Journal of Alzheimer's disease : JAD	Cohort	65	HC: 20 | sMCI: 22 | pMCI: 18	71.8 (6.8)	HC: 72.0 (6.9) | sMCI: 70.4 (7.1) | pMCI: 72.9 (6.3)	37 (62%)	HC: 14 (70%) | sMCI: 13 (59%) | pMCI: 10 (56%)	NA	NA	pMCI/mixed: 3 (16.7%) | pMCI/AD: 15 (83.3%)	DSM-IV	sMCI: 22 (55%) | pMCI: 18 (45%)	1) cognitive complaint, preferably corroborated by an informant; 2) performance at least 1.5 standard deviation below age and education normative values on clinical tests assessing memory, language, or attentional domains; 3) essentially preserved activities of daily living; 4) no dementia.	Inclusion: native French-speakers, normal or corrected vision Exclusion: alcoholism, general anesthesia in the last 6 months, presence or history of severe psychiatric disorder, intellectual deficiency, neurological diseases or events (e.g., stroke, Parkinson’s disease, epilepsy, brain anoxia), psychiatric disorder (schizophrenia, major depression, alcoholism), traumatic brain injury, or a system…	Local institution: Centre de Recherche de l’Institut Universitaire de Gériatrie de Montréal (CRIUGM)	sMRI	3.0-T Siemens TIM scanner	3D T1-weighted gradient-echo sequence (TR/TE/TI: 2300/2.91/900ms, flip angle: 9◦, 160 slices, field of view: 256 × 240 mm, matrix: 256 × 240, voxel size: 1 × 1 × 1 mm, 12-channels coil)	Prognosis	NA	NA	NA	NA	NA	NA	NA	NA	NA	NA	NA	NA	NA	Analysis	Model 1: LR | Model 2: LR	Model 1: cortical thickness (superior frontal, inferior temporal, middle temporal, parahippocampus, anterior cingulate, precuneus), hippocampal volume | Model 2: cortical thickness (superior frontal, inferior temporal, middle temporal, parahippocampus, anterior cingulate, precuneus), hippocampal volume, Immediate free recall, Immediate recognition , Delayed free recall ,Word-pair learning , Worki…	Model 1: WMH volumes | Model 2: WMH volumes	Model 1: Conversion from MCI to dementia | Model 2: Conversion from MCI to dementia	Leave-one-out cross-validation	Model 1: 2 years | Model 2: 2 years	Model 1: likelihood ratio (χ2 = 14.7, P < 0.001); accuracy = 75; specificity = 86.4; sensitivity 61.1; PPV = 78.6; NPV = 73.1; AUC = 81 | Model 2: likelihood ratio (χ2 = 39.92, P < 0.001); accuracy = 87.5; specificity = 90.9; sensitivity 83.3; PPV = 88.2; NPV = 87; AUC = 98
https://dx.doi.org/10.1001/jamaneurol.2013.1321	Provenzano, F. A.	USA	Brickman, A. M.	USA	White matter hyperintensities and cerebral amyloidosis: necessary and sufficient for clinical expression of Alzheimer disease?	2013	JAMA neurology	Cohort	100	HC: 21 | MCI: 59 | AD: 20	74.97 (16.68)	HC: 76.20 (5.97) | MCI: 75.72 (7.86) | AD: 73.00 (8.55)	34 (34%)	HC: 8 (38%) | MCI: 18 (31%) | AD: 8 (40%)	NA	NA	AD: 20 (100%)	NINCDS-ADRDA	MCI: 59 (100%)	age between 55 and 90 years, a memory complaint, objective evidence of abnormal memory, CDR score of 0.5, a Memory Box score of at least 0.5, a MMSE score between 24 and 30, no dementia, stable medication, absence of depression.	Inclusion: ADNI criteria Exclusion: antidepressant medications with anticholinergic properties, regular use of narcotic agents > 2 doses per week within 4 weeks of screening, neuroleptic medications and other drugs with anticholinergic properties within 4 weeks of screening, antiparkinsonian medications within 4 weeks of screening, enrollment in any other investigational drug studies within 4 wee…	ADNI	sMRI Carbon 11–labeled PIB-PET	3.0-T scanner	T1w, T2w FLAIR, and T2w proton density sequences	Diagnosis | Prognosis	Analysis	Model 1: LR | Model 2: LR | Model 3: LR	Model 1: PIB positivity (0=PIB negative, 1=PIB positive), age, and sex | Model 2: PIB positivity (0=PIB negative, 1=PIB positive), age, and sex, WMH by PIB positivity interaction term Model 3 (only PIB +ve): sex	Model 1: WMH volume | Model 2: WMH volume | Model 3: WMH volume |	Model 1: AD vs HC | Model 2: AD vs HC | Model 3: AD vs HC	Not disclosed	NA	Model 1: NA | Model 2: NA | Model 3: 83	Model 1: NA | Model 2: NA | Model 3: 64	NA	NA	NA	Model 1: WMH volume (β=0.247, P = 0.015) | Model 2: WMH by PIB positivity interaction term (β=0.163, P = 0.450) | Model 3: WMH volume (β=0.335, P = 0.05)	Analysis	Model 1: LR	Model 1: PIB positivity, age and sex, time interval between baseline evaluation and diagnostic visit	Model 1: WMH (dichotomised; cutoff at 1.25 cm3 total WMH volume)	Model 1: Conversion from MCI to AD	Not disclosed	Model 1: 29.73 (12.75) months	Model 1: PIB/WMH group (beta = 0.636, P = .048)
10.1212/WNL.0000000000006989	West, N. A.	USA	Mosley, T. H.	USA	Neuroimaging findings in midlife and risk of late-life dementia over 20 years of follow-up	2019	Neurology	Cohort	1881	No high-grade cerebral abnormalities: 1028 | At least 1 high-grade cerebral abnormality: 853	62.4 (4.5)	No high-grade cerebral abnormalities: 61.4 (4.4) | At least 1 high-grade cerebral abnormality: 63.5 (4.4)	1133 (60%)	No high-grade cerebral abnormalities: 680 (66%) | At least 1 high-grade cerebral abnormality: 453 (53%)	Black: 934 (49.7%) | White: 947 (50.3%)	HC: Black: 490 (48%) | White: 538 (52%) | Black: 444 (52%) | White: 409 (48%)	dementia: 279 (14.8%)	Clinician diagnosis based on neuropsychological tests, previous cognitive testing, medical and family histories, and informant interviews (CDR and/or Functional Assessment Questionnaire)	NA	NA	Inclusion: NA Exclusion: race other than black or white, history of physician-diagnosed stroke or TIA, incomplete MRI data	Subset of the original Atherosclerosis Risk in Communities (ARIC) study, a longitudinal, predominantly biracial cohort study	sMRI	1.5-T GE scanner 1.5-T Picker scanner	Axial 5-mm contiguous T1-, T2-, and proton density–weighted images.	Prognosis	NA	NA	NA	NA	NA	NA	NA	NA	NA	NA	NA	NA	NA	Analysis	Model 1: Cox proportional hazards regression | Model 2: Cox proportional hazards regression | Model 3: Cox proportional hazards regression	Model 1: age, sex, race/ethnicity, education, APOE4 status | Model 2: age, sex, race/ethnicity, education, APOE4 status, smoking status, hypertension, diabetes | Model 3: age, sex, race/ethnicity, education, APOE4 status, smoking status, hypertension, diabetes, and 3 high-grade cerebral abnormalities (ventricular size, sulcal size and presence of silent infarcts)	Model 1: WMH grade | Model 2: WMH grade | Model 3: WMH grade	Model 1: Progression to dementia within 20 years | Model 2: Progression to dementia within 20 years | Model 3: Progression to dementia within 20 years	Not disclosed	Model 1: 20 years | Model 2: 20 years | Model 3: 20 years	Model 1: HR 1.78 [95%CI 1.29–2.54], P = 0.0004 | Model 2: HR 1.79 [95%CI 1.29–2.48], P = 0.0005 Model 3: HR 1.62 [95%CI 1.14–2.30], P = 0.008
https://dx.doi.org/10.1161/STROKEAHA.119.025843	Williams, O. A.	United Kingdom	Charlton, R. A.	United Kingdom	Predicting dementia in cerebral small vessel disease using an automatic diffusion tensor image segmentation technique	2019	Stroke	Cohort	99	SVD-dementia: 18 | SVD-CN: 81	68.42 (9.98)	SVD-dementia: 70.620 (2.620) | SVD-NC: 68.52 (1.083)	34 (34%)	SVD-dementia: 4 (22.22%) | SVD-NC: 29 (35.8%)	NA	NA	SVD-dementia: 18 (100%)	DSM V	NA	NA	Inclusion: clinical lacunar stroke syndrome with radiological evidence of an anatomically corresponding lacunar infarct ≤1.5 cm diameter, confluent regions of WMH as graded ≥2 on the modified Fazekas scale, fluency in English Exclusion: contraindications to undergo MRI scanning, any cause of stroke other than SVD (eg, large artery stroke and cardioembolic stroke), current or history of central ne…	SCANS study (St George's Cognition and Neuroimaging in Stroke)	DTI	1.5-T GE Signa HDxt scanner	Acquisition matrix=96×96, field of view=240 mm×240 mm, echo time=93.4 ms, repetition time=1560 ms, 55 slices without any slice gaps to provide an isotropic voxel resolution of 2.5 mm x 2.5 mm x 2.5 mm. Diffusion-weighted spin-echo planar images were acquired with no diffusion weighting for 8 acquisitions (b=0 smm-2) followed by 25 noncollinear diffusion gradient directions and the negative of tho…	Prognosis	NA	NA	NA	NA	NA	NA	NA	NA	NA	NA	NA	NA	NA	Segmentation | Analysis	Model 1: Cox regression | Model 2: Cox regression | Model 3: Cox regression | Model 4: Cox regression | Model 5: Cox regression | Model 6: Cox regression	Model 1: NA | Model 2: NA | Model 3: NA | Model 4: Age, sex, premorbid IQ | Model 5: Age, sex, premorbid IQ | Model 6: Age, sex, premorbid IQ	Model 1: DSEG-θ (diffusion tensor image segmentation technique) baseline | Model 2: DSEG-θ (diffusion tensor image segmentation technique) change | Model 3: DSEG-θ (diffusion tensor image segmentation technique) baseline and change | Model 4: DSEG-θ (diffusion tensor image segmentation technique) baseline | Model 5: DSEG-θ (diffusion tensor image segmentation technique) change | Model 6: DSEG-θ (…	Model 1: Dementia conversion | Model 2: Dementia conversion | Model 3: Dementia conversion | Model 4: Dementia conversion | Model 5: Dementia conversion | Model 6: Dementia conversion	Not disclosed	Model 1: 5 years | Model 2: 5 years | Model 3: 5 years | Model 4: 5 years | Model 5: 5 years | Model 6: 5 years	Model 1 : Wilks’ Lambda 0.761; χ2 (P Value) 26.332 (<0.001); sensitivity 77.8; specificity 74.1; BCR 75.95; accuracy 74.7; AUC 83.9 | Model 2 : Wilks’ Lambda 0.745; χ2 (P Value) 28.349 (<0.001); sensitivity 88.9; specificity 74.1; BCR 81.5; accuracy 76.8; AUC 88.1 | Model 3: Wilks’ Lambda 0.694; χ2 (P Value) 35.063 (<0.001); sensitivity 72.2; specificity 79; BCR 75.6; accuracy 77.8; AUC 88.8 | Mo…
https://dx.doi.org/10.3233/JAD-150184	Xie, Y.	China	Jia, J,	China	Identification of Amnestic Mild Cognitive Impairment Using Multi-Modal Brain Features: A Combined sMRI and Diffusion Tensor Imaging Study	2015	Journal of Alzheimer's Disease	Case-Control	128	HC: 64 | MCI: 64	47-75	HC: 64.797 (7.595) | MCI: 67.141 (9.304)	74 (58%)	HC: 36 (56%) | MCI: 38 (59%)	Asian: 128 (100%)	HC: Asian: 64 (100%) MCI: Asian: 64 (100%)	NA	NA	MCI: 64 (100%)	1) memory complaints, preferably confirmed by an informant; 2) objective memory impairment adjusted for age and education; 3) normal or near-normal performance in general cognitive functioning and no, or minimal, impairments of daily life activities; 4) CDR score of 0.5; 5) no dementia	Inclusion: NA Exclusion: 1) vascular cognitive impairment (Hachinski ischemic scale score ≥4 points); 2) severe depression (Hamilton Depression Rating Scale score >24 points); 3) other neurological disorders, including a brain tumor, traumatic brain injury, Parkinson’s disease, encephalitis or epilepsy; 4) other systemic diseases, such as thyroid dysfunction, severe anemia, chronic diarrhea and m…	Local institution: memory clinic at Xuan Wu Hospital, Beijing, China, and the HC subjects were recruited from nearby communities	sMRI DTI	3.0-T Siemens Tim Trio scanner	Three-dimensional, high-resolution, T1-weighted images were obtained using a threedimensional magnetization prepared rapid gradient echo (MP-RAGE) sequence with the following parameters: slice thickness, 1 mm; no gap; 176 sagittal slices; repetition time (TR), 1900 ms; echo time (TE), 2.2 ms; flip angle, 9◦; acquisition matrix, 256 × 224; field of view (FOV), 256 × 224 mm2; and resolution, 1 × 1 …	Diagnosis	Analysis	Model 1: SVM (Linear kernel) | Model 2: SVM (Linear kernel) | Model 3: SVM (Linear kernel)	Model 1: NA Model 2: NA Model 3: Regional grey matter volume	Model 1: Regional FA Model 2: Regional MD Model 3: FA, MD	Model 1: HC vs amnestic MCI | Model 2: HC vs amnestic MCI | Model 3: HC vs amnestic MCI	Leave-one-out cross-validation	Model 1: 74.65 | Model 2: 79.46 | Model 3: 83.70	Model 1: 69.64 | Model 2: 73.13 | Model 3: 78.64	Model 1: 79.66 | Model 2: 85.80 | Model 3: 88.75	Model 1: 78.6 Model 2: 85.6 Model 3: 86.2	Model 1: 77.41 | Model 2: 83.80 | Model 3: 87.55	Model 1: 72.42 | Model 2: 76.16 | Model 3: 80.61	NA	NA	NA	NA	NA	NA	NA	NA	NA
10.1016/j.neurobiolaging.2014.03.021	Yao, M.	China, France	Chabriat, H.	France	Hippocampal perivascular spaces are related to aging and blood pressure but not to cognition	2014	Neurobiology of Aging	Cohort	1818	HC: 1724 | dementia: 94	72.46 (4.14)	NA	1112 (61%)	NA	NA	NA	dementia: 94 (100%)	neuropsychological examination and clinician diagnosis based on MMSE and IST, collected data on severity of cognitive disorders and activities of daily living, and established a provisional diagnosis	NA	NA	Inclusion: NA Exclusion: exclusion criteria for MRI, prevalent dementia, existing stroke, uniterpretable MRI, lack of follow up information regarding dementia status	3C-Dijon MRI study, a cohort study of community-dwelling persons aged 65 years and older	sMRI	1.5-T Magnetom scanner	A 3-dimensional high-resolution T1-weighted brain images were acquired using a 3-dimensional inversion recovery fast spoiled-gradient echo sequence (repetitive time = 97 ms; echo time = 4 ms; inversion time = 600 ms; coronal acquisition). The axially reoriented 3-dimensional volume matrix size was 256 x 192 x 256 with a 1.0 x 0.98 x 0.98 mm3 voxel size. T2- and proton density-weighted brain volum…	Prognosis	NA	NA	NA	NA	NA	NA	NA	NA	NA	NA	NA	NA	NA	Analysis	Model 1: Cox proportional hazard models | Model 2: Cox proportional hazard models | Model 3: Cox proportional hazard models	Model 1: age, gender and educational level | Model 2: age, gender, educational level, ApoE4 genotype, risk number of cerebral vascular disease, presence of depressive symptoms | Model 3: age, gender, educational level, ApoE4 genotype, risk number of cerebral vascular disease, presence of depressive symptoms	Model 1: Load of hippocampal PVS | Model 2: Load of hippocampal PVS | Model 3: Load of hippocampal PVS, White matter hyperintensities, Presence of lacunar infarcts	Model 1: Dementia conversion | Model 2: Dementia conversion | Model 3: Dementia conversion	Not disclosed	Model 1: 8-yrs follow-up (average of 6.12) | Model 2: 8-yrs follow-up (average of 6.12) | Model 3: 8-yrs follow-up (average of 6.12)	Model 1: H-dVPS load degree 2: HR 0.95 [95% CI 0.50 - 1.80]; P = 0.87 | Model 2: H-dVPS load degree 1: HR 1.21 [95% CI 0.77 - 1.90]; P = 0.41, H-dVPS load degree 2: HR 0.90 [95% CI 0.47 - 1.72]; P = 0.75 | Model 3: H-dVPS load degree 1: HR 1.13 [95% CI 0.70 - 1.84]; P = 0.61; H-dVPS load degree 2: HR 0.90 [95% CI 0.46 - 1.78]; P = 0.76
https://dx.doi.org/10.1016/j.nicl.2020.102387	Li, B.	USA, China	Salat, D. H.	USA	Prediction of clinical and biomarker conformed Alzheimer's disease and mild cognitive impairment from multi-feature brain structural MRI using age-correction from a large independent lifespan sample	2020	NeuroImage: Clinical	Cohort	1043	HCP: 272 | AD (ADNI): 136 | HC (ADNI): 268 | AD (Validation): 66 | HC (Validation): 25 early MCI: 180 late MCI: 96	69.4 (9.22)	HCP: 62.7 (16.8) | AD (ADNI): 74.2 (8.2) | HC (ADNI): 72.9 (6.0) | AD (Validation): 68.7 (9.0) | HC (Validation): 68.5 (6.1) | early MCI: NA | late MCI: NA	382 (50%)	HCP: 146 (54%) | AD (ADNI): 57 (42%) HC (ADNI): 148 (55%) | AD (Validation): 19 (46%) | HC (Validation): 12 (48%) | early MCI: NA | late MCI: NA	NA	NA	Training/Testing dataset: AD 136 (33.67%) | Validation dataset: AD 41 (62.12%)	NIA-AA	MCI: 276 (100%)	MMSE, MoCA, Alzheimer’s Disease Assessment Scale Cognitive Subscale (ADAS-13), Rey’s auditory verbal learning test (RAVLT) learning and forgetting score, and trail making test-B (TMT-B)	NA	HCP: Human Connectome Project Lifespan-Aging cohort AD and HC from ADNI AD and HC validation from local cohort (China) Early and Late MCI: ADNI	MRI MRI, PET Whole-body PET/MR scanner MRI, PET	3.0-T Siemens, Philip, GE scanners Biograph mMR	T1 weighted multi-echo MPRAGE with prospective navigator motion correction MRI parameters included TE = 1.8/3.6/5.4/7.2 ms (multi-echo), TR = 2500 ms, field of view = 256 × 256 mm2, number of slices = 208, voxel size = 0.8 × 0.8 × 0.8 mm3, and flip angle = 8° Siemens: 3D Magnetization Prepared-Rapid Gradient Echo (MPRAGE), TR = 2300 ms, TE = 2.98 ms, flip angle = 9°, voxel size = 1 × 1 × 1.2 mm3.…	Diagnosis	Analysis	Model 1 (ADNI): SVM | Model 2 (ADNI): SVM | Model 3 (validation - Ruijin Hospital): SVM | Model 4 (validation - Ruijin Hospital): SVM	Model 1: 138 features in cortical thickness from Destrieux atlas regions, 148 features in Grey white matter ratios (GWRs) from Destrieux atlas regions, 15 features in subcortical volumes, and eTIV | Model 2: NA | Model 3: 138 features in cortical thickness from Destrieux atlas regions, 148 features in Grey white matter ratios (GWRs) from Destrieux atlas regions, 15 features in subcortical volumes…	Model 1: WMH volume | Model 2: WMH volume | Model 3: WMH volume | Model 4: WMH volume	Model 1: CN vs AD | Model 2: CN vs AD | Model 3: CN vs AD | Model 4: CN vs AD	Hold-out validation (external)	Model 1: 93.07 | Model 2: 83.17 | Model 3: 84.85 | Model 4: 63.64	Model 1: 94.12 | Model 2: NA | Model 3: 85.36 | Model 4: NA	Model 1: 98.51 | Model 2: NA | Model 3: 84.00 | Model 4: NA	NA	NA	NA	NA	NA	NA	NA	NA	NA	NA	NA	NA
10.1111/j.1552-6569.2007.00093.x	Rosano, C.	USA	Kuller, L. H.	USA	Focal atrophy and cerebrovascular disease increase dementia risk among cognitively normal older adults	2007	J Neuroimaging	Cohort	155	HC: 116 | AD: 39	77.4 (3.4)	HC: 76.9 (3.4) | AD: 78.2 (3.4)	60 (38.7%)	HC: 55.2 | AD: 71.8	White: 127 (81.9%) | Other: 28 (17.1%)	HC: White: 93 (80.2%) | Other: 23 (19.8%) | AD: White: 33 (84.6%) | Other: 2 (15.4%)	AD: 35 (21.9%) | AD mixed with vascular disease: 4 (2.58%)	NINDS-ADRDA and ADDTC	NA	NA	Inclusion: living in the household of each individual sampled from the HCFA sampling frame, 65 years or older, noninstitutionalized, expected to remain in the area for the next three years, informed consent, did not require a proxy respondent at baseline Exclusion: wheelchair-bound in the home at baseline or were receiving hospice treatment, radiation therapy or chemotherapy for cancer	Cardiovascular Health Study cohort, Pittsburg	sMRI	1.5-T Signa scanner	Sagittal T1-weighted spin-echo images, spin density/T2 weighted , axial T1-weighted , coronal T1-w SPGR image (TE/TR=5/25, flipangle=40◦,NEX=1, slice thickness=1.5 mm/0 mm interslice)	Prognosis	NA	NA	NA	NA	NA	NA	NA	NA	NA	NA	NA	NA	NA	Analysis	Model 1: LR | Model 2: LR | Model 3: LR	Model 1: Age, Gender, race, education, head size, baseline 3MS score, ApoE4 | Model 2: Age, Gender, race, education, head size, baseline 3MS score, ApoE4 | Model 3: Age, Gender, race, education, head size, baseline 3MS score, ApoE4	Model 1: Visual rating of WMH (0-10 visual rating scale; dichotomised: WMH >= 4); visual rating of subclinical brain infarcts (counts; >= 1); and visual rating of basal ganglia infarcts (counts; >= 1) | Model 2: Visual rating of WMH (0-10 visual rating scale; dichotomised: WMH >= 4); visual rating of subclinical brain infarcts (counts; >= 1); and visual rating of basal ganglia infarcts (counts; >…	Model 1: Conversion to AD | Model 2: Conversion to AD | Model 3: Conversion to AD	Not disclosed	Model 1: Between 3 to 6 years | Model 2: Between 3 to 6 years | Model 3: Between 3 to 6 years	Model 1: WMH≥grade 4: OR 0.8 [95% CI 0.3-2.8]; Subclinical brain infarcts≥1: OR 2.7 [95% CI 1.0-7.1] | Model 2: basal ganglia infarcts >1 were in the model: OR = 3.5 [95% CI 1.1-10.9] | Model 3: WMH< grade 4 and large MTL: OR = 1.0; WMH< grade 4 and small MTL: OR = 1.1 [95% CI 0.3-4.9]; WMH≥ grade 4 and large MTL: OR = 2.2 [95% CI 0.8-5.6]; WMH≥ grade 4 and small MTL: OR = 3.6 [95% CI 0.8-17.1]; …
10.3389/fnins.2022.993767	Zhang, W.	China	Sun, Z.	China	Altered serum amyloid beta and cerebral perfusion and their associations with cognitive function in patients with subcortical ischemic vascular disease	2022	Frontiers in Neuroscience	Case-Control; Cross-sectional	148	HC: 74 | SIVD-NC: 38 | SIVD-MCI: 36	NA	HC: 60.75 (8.09) | SIVD-NC: 61.95 (4.52) | SIVD-MCI: 63.14 (5.52)	79 (53.3%)	HC: 44 (59.5%) | SIVD-NC: 15 (39.5) | SIVD-MCI: 17 (47.2)	NA	NA	NA	NA	SIVD-MCI: 36 (100%)	1) subjective cognitive complaint; (2) composite z-score of at least one cognitive domain lower than the adjusted average of 1.5 SD; 3) the ability of daily living unaffected	Inclusion: 1) age between 50 and 80 years; 2) brain MRI showed extensive periventricular and deep white matter hyperintensity; extensive cap-shaped hyperintensity (>10 mm along the ventricle) or irregular band-shaped hyperintensity (wide degree > 10 mm, irregular borders and extending into deep white matter); and diffuse confluent hyperintensity (>25 mm, irregular shape, diffuse hyperintensity wi…	Local institution: Department of Neurology, Hefei, China	sMRI	3.0-T Discovery MR750wMR scanner with a 24-channel head coil	High-resolution 3D T1-weighted structural images were acquired by employing a brain volume (BRAVO) sequence with the following parameters: repetition time (TR) = 8.5 ms; echo time (TE) = 3.2 ms; inversion time (TI) = 450 ms; flip angle = 12°; field of view (FOV) = 256 mm × 256 mm; matrix size = 256 × 256; slice thickness = 1 mm, no gap; 188 sagittal slices. T2 fluid-attenuated inversion recovery …	Diagnosis	Analysis	Model 1: LR	Model 1: age, education, LDL-C, Hcy, Aβ40/Aβ42	Model 1: WMH volume; Number of lacunes	Model 1: SIVD-MCI vs SIVD-NCI	Not disclosed	NA	NA	NA	NA	NA	NA	Odd ratios: Model 1: WMH volume: OR 1.075 [95%CI = 1.017–1.137], P = 0.010; Lacunes: OR 1.067 [95 CI 0.750-1.517]	NA	NA	NA	NA	NA	NA	NA	NA
10.1002/brb3.2726	Zhang, W.	China	Li, Y.	China	Research on nonstroke dementia screening and cognitive function prediction model for older people based on brain atrophy characteristics	2022	Brain and Behavior	Case-Control	313	HC: 156 | dementia: 157	NA	HC: 70.32 (7.97) | dementia: 70.46 (8.16)	162 (51.8%)	HC: 79 (50.6%) | dementia: 83 (52.9%)	NA	NA	AD: 80 (51.0%) CSVD: 46 (29.3%) FTD: 2 (1.3%) PD: 2 (1.3%) Mixed: 27 (17.2%)	AD: Alzheimer's disease reference NIA-AA (2011) (McKhann et al., 2011) CSVD: VASCOG (2014) (Sachdev et al., 2014) FTD: Gorno-Tempini et al. (2011) PD: Movement Disorders Association (MDS) (2007) (Emre et al., 2007) Mixed: Mixed dementia that meets two or more diagnostic criteria (Skrobot et al., 2017)	NA	NA	Inclusion: 60–85 years, subjective memory complaint Exclusion: 1) history of symptomatic stroke or head MR found cerebral infarction lesions, diameter greater than 20 mm; 2) other central nervous system diseases such as infection, epilepsy, and demyelination history; 3) psychiatric history of schizophrenia and severe depression; 4) severe somatic diseases (such as tumor, severe kidney disease, et…	Local institution	sMRI	3.0-T Siemens Verio scanner	The axial, sagittal, and hippocampal oblique coronal T1 weighted sequences, axial T2 weighted sequences, axial plane fluid attenuation inversion recovery (FLAIR) sequences, and T2* sequences were obtained, respectively. The parameters were as follows: TI weighted sequence: repeat time (TR) 1530 ms, echo time (TE) 9 ms, inversion time (TI) 559 ms. T2 weighted sequence: TR 4210 ms, TE 96 ms, and TI…	Diagnosis	Analysis	Model 1: RF | Model 2: eXtreme Gradient Boosting (XGBoost) | Model 3: SVM | Model 4: Gradient boosting machine (GBM) | Model 5: LR	Model 1: brain atrophy, demographic (age, gender, education) | Model 2: brain atrophy, demographic (age, gender, education) | Model 3: brain atrophy, demographic (age, gender, education) | Model 4: brain atrophy, demographic (age, gender, education) | Model 5: brain atrophy, demographic (age, gender, education)	Model 1: MRI SVD features (The scoring items include: (1) number of lacunar lesions ≥ 1; (2) the number of cerebral microbleeding (CMB) ≥ 1; (3) medium and severe degree of enlarged perivascular space (EPVS) in basal ganglia (> 10); (4) White matter hyperintensity (WMH): Periventricular Fazekas score ≥ 3 or deep score 2–3 points for 1 point. The above items scored 1 point each, and the sum of eac…	Model 1: HC vs dementia | Model 2: HC vs dementia | Model 3: HC vs dementia | Model 4: HC vs dementia | Model 5: HC vs dementia	5-fold cross-validation	NA	Model 1: 83.9 | Model 2: 64.5 | Model 3: 80.6 | Model 4: 83.9 | Model 5: 77.4	Model 1: 51.6 | Model 2: 83.9 | Model 3: 61.3 | Model 4: 61.3 | Model 5: 67.7	Model 1: 72.4 [95% CI 59.6-85.2] | Model 2: 78.4 [95% CI 66.8-90.0] | Model 3: 74.3 [95% CI 62.0-86.6] | Model 4: 76.7 [95% CI 64.6-88.8] | Model 5: 75.4 [95% CI 63.1-87.8]	NA	NA	NA	NA	NA	NA	NA	NA	NA	NA	NA
https://dx.doi.org/10.3233/JAD-2012-121156	Zhang, Y.	USA	Weiner, M. W.	USA	MRI Signatures of Brain Macrostructural Atrophy and Microstructural Degradation in Frontotemporal Lobar Degeneration Subtypes	2013	Journal of Alzheimer's Disease	Case-Control; Cross-sectional	44	HC: 19 | bvFTD: 13 | SD: 6 | PNFA: 6	NA	HC: 63.1 (7.6) | bvFTD: 59.5 (6.5) | SD: 64.8 (5.8) | PNFA: 64.3 (5.0)	19 (43.2%)	HC: 9 (47.4%) | bvFTD: 3 (23.1%) | SD: 2 (33.3%) | PNFA: 5 (83.3%)	NA	NA	FTD: 25 (100%)	Neary et al (1998)	NA	NA	Inclusion: 1) CDR and MMSE completed within 90 days of the scan Exclusion: 1) comorbid motor neuron disease; 2) moderate to severe white matter hyperintensities (i.e., >3 mm periventricular hyperintensities, or >10 mm deep white matter lesions, or >10 lesions, on T2-weighted images); 3) logopenic variant primary progressive aphasia; 4) other major neurological conditions such as those diagnosed w…	Local institution: Memory and Aging Center, University of California, USA	sMRI DTI	4.0-T Bruker Siemens scanner with a single housing birdcage transmit and 8 channel receive coil	T1-weighted images were obtained using a 3D volumetric magnetization prepared rapid gradient echo (MPRAGE) sequence with TR/TE/TI = 2300/3/950 ms, a 7-degree flip angle, and 1.0 × 1.0 × 1.0 mm3 resolution. In addition, FLAIR (fluid attenuated inversion recovery) images with TR/TE/TI = 5000/355/1900 ms were acquired to identify white matter lesions and to improve brain extraction in the segmentati…	Diagnosis	Analysis	Model 1: LR | Model 2: LR | Model 3: LR | Model 4: LR | Model 5: LR | Model 6: LR | Model 7: LR | Model 8: LR | Model 9: LR | Model 10: LR	Model 1: Age and gender | Model 2: Age and gender | Model 3: Age and gender | Model 4: Age and gender | Model 5: Age and gender | Model 6: Age and gender | Model 7: Age and gender | Model 8: Age and gender | Model 9: Age and gender | Model 10: Age and gender |	Model 1: FA | Model 2: RD | Model 3: AxD | Model 4: MD | Model 5: RD in anterior callosal area | Model 6: RD in left temporal lobe | Model 7: RD in left dorsal frontal lobe | Model 8: FA in anterior corpus callosum and posterior corpus callosum | Model 9: RD in anterior corpus callosum and posterior corpus callosum | Model 10: AxD in anterior corpus callosum and posterior corpus callosum	Model 1: FTLD vs CN | Model 2: FTLD vs CN | Model 3: FTLD vs CN | Model 4: FTLD vs CN | Model 5: FTLD vs CN | Model 6: FTLD vs CN | Model 7: FTLD vs CN | Model 8: FTLD vs CN | Model 9: FTLD vs CN | Model 10: FTLD vs CN	4-fold cross-validation	Model 1: NA | Model 2: NA | Model 3: NA | Model 4: NA | Model 5: 76.0 (SD 4.0) | Model 6: 81.4 (SD 3.3) | Model 7: 67.6 (SD 4.1) | Model 8: 62.2 (SD 1.8) | Model 9: 67.3 (SD 2.0) | Model 10: 64.0 (SD 2.2)	Model 1: NA | Model 2: NA | Model 3: NA | Model 4: NA | Model 5: 79.9 (SD 6.8) | Model 6: 80.7 (SD 8.4) | Model 7: 73.3 (SD 6.9) | Model 8: 76.3 (SD 3.4) | Model 9: 74.3 (SD 3.6) | Model 10: 74.4 (SD 4.1)	Model 1: NA | Model 2: NA | Model 3: NA | Model 4: NA | Model 5: 72.3 (SD 9.8) | Model 6: 80.5 (SD 9.8) | Model 7: 58.6 (SD 8.6) | Model 8: 44.9 (SD 4.8) | Model 9: 59.0 (SD 5.4) | Model 10: 51.3 (SD 4.1)	Model 1: NA | Model 2: NA | Model 3: NA | Model 4: NA | Model 5: 85.3 | Model 6: 87.7 | Model 7: 72.2 | Model 8: 67.9 | Model 9: 72.2 | Model 10: 69.1	NA	NA	MCC: Model 1: 0.49 (SD 0.20) | Model 2: 0.57 (SD 0.18) | Model 3: 0.47 (SD 0.24) | Model 4: 0.52 (SD 0.22) | Model 5: NA | Model 6: NA | Model 7: NA | Model 8: NA | Model 9: NA | Model 10: NA	NA	NA	NA	NA	NA	NA	NA	NA
https://dx.doi.org/10.1002/brb3.1407	Zhao, J.	China	Men, G.	China	Functional connectivity between white matter and gray matter based on fMRI for Alzheimer's disease classification	2019	Brain and Behavior	Cohort	90	HC: 45 | AD: 45	NA	HC: 74.3 (8.4) | AD: 72.6 (7.1)	48 (53.3%)	HC: 25 (55.6%) | AD: 23 (51.1%)	NA	NA	AD: 45 (100%)	NA	NA	NA	NA	ADNI	fMRI	3.0-T scanners	Images were acquired using an echo planar imaging (EPI) sequence, it's repetition time is 3 s, echo time is 30 ms, flip angle is 80, slices = 48, and field of view is 212 mm RL, 198.75 mm AP, and 159 mm FH.	Diagnosis	Analysis	Model 1: SVM (Linear kernel) | Model 2: SVM (Linear kernel) | Model 3: SVM (Linear kernel) | Model 4: SVM (Linear kernel)	None	Model 1: static FC within grey matter | Model 2: static FC between grey and white matter | Model 3: dynamic GFC | Model 4: dynamic WGFC	Model 1: HC vs AD | Model 2: HC vs AD | Model 3: HC vs AD | Model 4: HC vs AD	Leave-one-out cross-validation	Model 1: 70.0 | Model 2: 71.11 | Model 3: 77.78 | Model 4: 81.11	Model 1: 62.22 | Model 2: 62.22 | Model 3: 64.44 | Model 4: 84.44	Model 1: 77.78 | Model 2: 80.00 | Model 3: 91.11 | Model 4: 77.78	Model 1: 73.09 | Model 2: 74.27 | Model 3: 80.59 | Model 4: 84.99	NA	NA	F-score: Model 1: 67.46 | Model 2: 68.30 | Model 3: 74.36 | Model 4: 81.72	NA	NA	NA	NA	NA	NA	NA	NA
10.1093/ageing/afw116	Rosano, C.	USA	Studenski, S.	USA	Digit Symbol Substitution test and future clinical and subclinical disorders of cognition, mobility and mood in older adults	2016	Age and Ageing	Cohort	5338	HC: 4130 | subclinical MCI: 579 | MCI: 629	75.1 (5.5)	HC: 74.3 (4.9) | subclinial MCI: 76.1 (5.9) | MCI: 78.4 (6.8)	1642 (57.6%)	HC: 2443 (59.2%) | subclinial MCI: 327 (56.5%) | MCI: 338 (53.7%)	White: 4925 (83.6%) | Other: 413 (16.4%)	HC: White: 3649 (88.4%) | Other: 481 (11.6%) | sMCI: 406 (70.1%) | Other: 173 (29.9%) | MCI: White: 368 (58.5%) | Other: 139 (41.5%)	NA	NA	MCI: 629 (100%)	Modified mini-mental state examination (3MS) <80 points	Inclusion: living in the household of each individual sampled from the HCFA sampling frame, 65 years or older, noninstitutionalized, expected to remain in the area for the next three years, informed consent, did not require a proxy respondent at baseline Exclusion: wheelchair-bound in the home at baseline or were receiving hospice treatment, radiation therapy or chemotherapy for cancer	Cardiovascular Health Study cohort	sMRI	1.5-T Signa scanner	volumetric Spoiled Gradient Recalled Acquisition (SPGR) sequence with parameters optimized for maximal contrast among grey matter, white matter and cerebrospinal fluid was acquired in the coronal plane (TE/TR = 5/25, flip angle = 40°, NEX = 1, slice thickness = 5 mm/0 mm inter-slice gap)	Prognosis	NA	NA	NA	NA	NA	NA	NA	NA	NA	NA	NA	NA	NA	Analysis	Model 1: multinomial polytomous logistic regression with a generalized logit link | Model 2: multinomial polytomous logistic regression with a generalized logit link | Model 3: multinomial polytomous logistic regression with a generalized logit link | Model 4: multinomial polytomous logistic regression with a generalized logit link	Model 1: No covariates | Model 2: baseline values of the three domains | Model 3: baseline values of the three domains AND general set of risk factors (age, gender, race, diabetes, hypertension, smoking, physical activity, AAI and education) | Model 4: DSST, age, gender, race, diabetes, hypertension, smoking, physical activity, ankle–arm index and education	Model 1: WMH burden was graded from 0 (lowest) to 9 (highest) and dichotomized based on a cut-off between grades 2 and 3 | Model 2: WMH burden was graded from 0 (lowest) to 9 (highest) and dichotomized based on a cut-off between grades 2 and 3 | Model 3: WMH burden was graded from 0 (lowest) to 9 (highest) and dichotomized based on a cut-off between grades 2 and 3 | Model 4: WMH burden was graded…	Model 1: cumulative incident categorical status accumulated over 5 years defined as clinical or subclinical at any wave, or always normal, or ‘indeterminate’ due to no evidence of a clinical or subclinical status in the presence of missing data for at least one follow-up visit. Participants with missing data between years 1 and 5 were classified as normal if they were never classified as having a…	Not disclosed	Model 1: 4-7 years | Model 2: 4-7 years | Model 3: 4-7 years | Model 4: 4-7 years	Model 1: WMH for predicting subclinical: OR 1.55 [95% CI 1.99–2.20]; WMH for predicting clinical: OR 2.29 [95% CI 1.82-2.90]; WMH for predicting indeterminate: OR 1.65 [95% CI 1.35-2.01] | Model 2: WMH for predicting subclinical: OR 1.39 [95% CI 1.03-1.86]; WMH for predicting clinical: OR 1.95 [95% CI 1.47-2.58]; WMH for predicting indeterminate: OR 1.60 [95% CI 1.28-2.00] | Model 3: WMH for pred…
https://dx.doi.org/10.1016/j.nicl.2016.01.002	Schouten, T. M.	Netherlands	Rombouts, S. A. R. B.	Netherlands	Combining anatomical, diffusion, and resting state functional magnetic resonance imaging for individual classification of mild and moderate Alzheimer's disease	2016	Neuroimage: Clinical	Case-Control	250	HC: 173 | AD: 77	66.9 (8.6)	HC: 66.1 (8.71) | Mild AD: 70.3 (7.85) | Moderate AD: 66.9 (9.06)	145 (58%)	HC: 99 (57%) | Mild AD: 22 (56%) | Moderate AD: 24 (63%)	NA	NA	Mild AD: 39 (50.7%) | Moderate AD: 38 (49.4%)	DSM-IV and NINCDS-ADRDA	NA	NA	Inclusion: dementia diagnosis according to DSM-IV criteria, non-institutionalisation and no need for 24-h care, availability of a caregiver who agrees to provide information on the patients' and his or her own condition Exclusion: unable to sign a written informed consent, co-morbidities likely to preclude termination of the study	Prospective registry on dementia (PRODEM)	sMRI fMRI DTI	3.0-T Siemens Magnetom TrioTim scanner	Anatomical T1-weighted images were acquired with TR = 1900 ms, TE = 2.19 ms, flip angle = 9, isotropic voxel size of 1 mm. Diffusion images were acquired along 12 non-collinear directions, scanning each direction 4 times with TR = 6700 ms, TE = 95 ms, 50 axial slices, voxel size = 2.0 × 2.0 × 2.5 mm. Resting-state fMRI series of 150 volumes were obtained with TR = 3000 ms, TE = 30 ms, flip angle …	Diagnosis	Analysis	Model 1: Elastic net | Model 2: Elastic net | Model 3: Elastic net | Model 4: Elastic net | Model 5: Elastic net | Model 6: Elastic net | Model 7: Elastic net | Model 8: Elastic net | Model 9: Elastic net | Model 10: Elastic net | Model 11: Elastic net | Model 12: Elastic net	Model 1: Age, Sex, Grey matter density, rsfMRI ICA components | Model 2: Age, Sex, Grey matter density, rsfMRI ICA components | Model 3: Age, Sex, Grey matter density, rsfMRI ICA components | Model 4: Age, Sex, Grey matter density, rsfMRI ICA components | Model 5: Age, Sex, Grey matter density, rsfMRI ICA components | Model 6: Age, Sex, Grey matter density, rsfMRI ICA components | Model 7: Age, S…	Model 1: WMD | Model 2: FA | Model 3: MD | Model 4: WMD, FA, MD | Model 5: WMD | Model 6: FA | Model 7: MD | Model 8: WMD, FA, MD | Model 9: WMD | Model 10: FA | Model 11: MD | Model 12: WMD, FA, MD	Model 1: HC vs AD | Model 2: HC vs AD | Model 3: HC vs AD | Model 4: HC vs AD | Model 5: HC vs mild AD (MMSE > 20) | Model 6: HC vs mild AD (MMSE > 20) | Model 7: HC vs mild AD (MMSE > 20) | Model 8: HC vs mild AD (MMSE > 20) | Model 9: HC vs moderate AD (MMSE <= 20) | Model 10: HC vs moderate AD (MMSE <= 20) | Model 11: HC vs moderate AD (MMSE <= 20) | Model 12: HC vs moderate AD (MMSE <= 20)	Nested cross-validation	Model 1: 81.6 | Model 2: 78.1 | Model 3: 81.6 | Model 4: 89.6 | Model 5: 85.9 | Model 6: 84.8 | Model 7: 87.8 | Model 8: 89.6 | Model 9: 86.0 | Model 10: 86.7 | Model 11: 87.9 | Model 12: 93.0	Model 1: 62.3 | Model 2: 54.7 | Model 3: 53.7 | Model 4: 82.6 | Model 5: 56.4 | Model 6: 28.7 | Model 7: 36.9 | Model 8: 72.1 | Model 9: 51.5 | Model 10: 36.1 | Model 11: 44.7 | Model 12: 81.3	Model 1: 90.2 | Model 2: 88.5 | Model 3: 94.1 | Model 4: 92.7 | Model 5: 92.6 | Model 6: 97.4 | Model 7: 99.3 | Model 8: 93.5 | Model 9: 93.6 | Model 10: 97.8 | Model 11: 97.4 | Model 12: 95.6	Model 1: 85.0 | Model 2: 78.9 | Model 3: 83.2 | Model 4: 95.2 | Model 5: 84.1 | Model 6: 78.3 | Model 7: 83.8 | Model 8: 93.4 | Model 9: 86.0 | Model 10: 79.4 | Model 11: 82.6 | Model 12: 97.1	NA	NA	NA	NA	NA	NA	NA	NA	NA	NA	NA
https://doi.org/10.3390/ijms25042293	Chen, Y.	China	Xu, Q.	China	CD163-Mediated Small-Vessel Injury in Alzheimer’s Disease: An Exploration from Neuroimaging to Transcriptomics	2024	International journal of molecular sciences	Case-control	497	CN: 149 | MCI: 304 | Dementia: 44 |	NA	CN: 73.45 (5.99) | MCI: 71.46 (7.42) | Dementia: 75.23 (9.20) |	241 (48.49%)	CN: 81 (54.36) | MCI: 141 (46.38) | Dementia: 19 (43.18) |	NA	NA	Dementia: 44 (100%)	NA	MCI: 304 (100%)	NA	NA	ADNI	sMRI DTI	NA	NA	Diagnosis	Analysis	Model 1: logistic regression | Model 2: logistic regression | Model 3: logistic regression | Model 4: logistic regression	Model 1: age, gender, APOEε4, and education | Model 2: age, gender, APOEε4, and education, brain volume (total brain volume / TICV)| Model 3: age, gender, APOEε4, and education, brain volume (total brain volume / TICV) | Model 4: age, gender, APOEε4, and education, brain volume (total brain volume / TICV)	Model 1: WMH (WMH / TICV)| Model 2: WMH (WMH / TICV) | Model 3: WMH (WMH / TICV) | Model 4: WMH (WMH / TICV)	Model 1: CN vs. MCI | Model 2: CN vs. MCI | Model 3: CN vs. MCI | Model 4: CN vs. Dementia | Model 5: MCI vs. Dementia	Hold-out validation	NA	NA	NA	NA	NA	NA	Model 1: OR: 1.262 [95%-CI 1.041–1.537], P=0.019, C-stat: 0.661 | Model 2: OR: 1.278 [95%-CI 1.053–1.559], P=0.014, C-stat: 0.671 | Model 3: OR: 1.322 [95%-CI 0.874–2.083], P=0.202, C-stat: 0.918 | Model 4: OR: 1.081 [95%-CI 0.759–1.548], P=0.668, C-stat: 0.845	NA	NA	NA	NA	NA	NA	NA	NA
https://doi.org/10.1161/strokeaha.124.047449	Chen, Y.	UK	Markus, H. S.	UK	Improved Dementia Prediction in Cerebral Small Vessel Disease Using Deep Learning–Derived Diffusion Scalar Maps From T1	2024	Stroke	Cohort study	Training: 5998 | Testing: 622	Training: CN: 5998 | Testing: CN: 518 | Testing: dementia: 104	NA	NA	Training: 2801 (46.7%) | Testing: 261 (42.0%)	NA	NA	NA	Dementia: 104 (100%)	NA	NA	NA	NA	UKB| SCANS | RUN DMC	sMRI	SCANS 1.5T General Electric Sigma HDxt | RUNDMC 1.5 Siemens Magnetom Avanto	T1-weighted, 3D and 2D FLAIR	Prognosis	NA	NA	NA	NA	NA	NA	NA	NA	NA	NA	NA	NA	NA	Analysis	SCANS Model 1: Cox proportional Hazard | SCANS Model 2: Cox proportional Hazard | SCANS Model 3: Cox proportional Hazard | SCANS Model 4: Cox proportional Hazard | SCANS Model 5: Cox proportional Hazard | SCANS Model 6: Cox proportional Hazard | SCANS Model 7: Cox proportional Hazard | SCANS Model 8: Cox proportional Hazard | SCANS Model 9: Cox proportional Hazard | SCANS Model 10: Cox proportion…	NA	SCANS Model 1: WMH volume SCANS Model 2: TBV SCANS Model 3: Median FA whole brain ground truth SCANS Model 4: Median FA whole brain from DS-GAN SCANS Model 5: Median FA All WM ground truth SCANS Model 6: Median FA All WM from DS-GAN SCANS Model 7: Median FA WMH ground truth SCANS Model 8: Median FA WMH from DS-GAN SCANS Model 9: Median FA NAWM ground truth SCANS Model 10: Median FA NAWM from DS-G…	SCANS Model 1: conversion to dementia | SCANS Model 2: conversion to dementia | SCANS Model 3: conversion to dementia | SCANS Model 4: conversion to dementia | SCANS Model 5: conversion to dementia | SCANS Model 6: conversion to dementia | SCANS Model 7: conversion to dementia | SCANS Model 8: conversion to dementia | SCANS Model 9: conversion to dementia | SCANS Model 10: conversion to dementia …	Hold-out validation (external)	SCANS Model 1: 5 years | SCANS Model 2: 5 years | SCANS Model 3: 5 years | SCANS Model 4: 5 years | SCANS Model 5: 5 years | SCANS Model 6: 5 years | SCANS Model 7: 5 years | SCANS Model 8: 5 years | SCANS Model 9: 5 years | SCANS Model 10: 5 years | SCANS Model 11: 5 years | SCANS Model 12: 5 years | SCANS Model 13: 5 years | SCANS Model 14: 5 years | SCANS Model 15: 5 years | SCANS Model 16: 5 …	C-index SCANS Model 1: 0.534 SCANS Model 2: 0.709 SCANS Model 3: 0.776 SCANS Model 4: 0.722 SCANS Model 5: 0.629 SCANS Model 6: 0.713 SCANS Model 7: 0.608 SCANS Model 8: 0.519 SCANS Model 9: 0.626 SCANS Model 10: 0.718 SCANS Model 11: 0.822 SCANS Model 12: 0.821 SCANS Model 13: 0.650 SCANS Model 14: 0.618 SCANS Model 15: 0.630 SCANS Model 16: 0.497 SCANS Model 17: 0.651 SCANS Model 18: 0.608 SCAN…
https://dx.doi.org/10.3233/JAD-240523	Chen, J.	China	Zhang, Z.	China	A Predictive Model of the Progression to Alzheimer’s Disease in Patients with Mild Cognitive Impairment Based on the MRI Enlarged Perivascular Spaces	2024	Journal of Alzheimer’s Disease	Cohort study	357	MCI-C (converters): 176 | MCI-NC (non converters): 181 |	NA	MCI-C: 74.85 (6.88) | MCI-NC: 72.44 (8.00)	143(40.06%)	MCI-C: 68 (38.6%) | MCI-NC: 75 (41.4%)	NA	NA	NA	NA	MCI-C: 176 (49.30%) | MCI-NC: 181 (50.70%)	memory complaints verified by a study partner, abnormal memory function documented by scoring below education-adjusted cutoffs on the Logical Memory II subscale, a MMSE score between 24 and 30, CDR of 0.5, and preserved general cognition and functional performance	Exclusion: incomplete datasets or anomalities in image processing	ADNI	sMRI	1.5T or 3.0T	MPRAGE, FLAIR	Prognosis	NA	NA	NA	NA	NA	NA	NA	NA	NA	NA	NA	NA	NA	Analysis	Model 1: LR | Model 2: LR | Model 3: LR | Model 4: LR | Model 5: LR after variable selection with LASSO regression	Model 1: age, APOE4 genotype, CSF concentrations of AB, tau, and p-tau, scores from cognitive assessments including CDRSB, ADAS11, ADAS13, ADASQ4, MMSE, and volumetric measures of the hippocampus, fusiform gyrus, entorhinal cortex, and middle temporal gyrus all exhibited significant associations with the transition from MCI to AD | Model 2: age, APOE4 genotype, CSF concentrations of AB, tau, and …	Model 1: CSOPVS = 2, rating of centrum semiovale perivascular space | Model 2: CSOPVS = 3 | Model 3: BGPVS = 2, rating of basal ganglia perivascular space = 2 | Model 4: BGPVS = 3 | Model 5: CSOPVS = 2, CSOPVS = 3	Model 1: MCI to AD conversion | Model 2: MCI to AD conversion | Model 3: MCI to AD conversion | Model 4: MCI to AD conversion | Model 5: MCI to AD conversion	Hold-out validation	Model 1: 3-36 months | Model 2: 3-36 months | Model 3: 3-36 months | Model 4: 3-36 months | Model 5: 3-36 months	Odds Ratios Model 1: OR = 5.54 (95% CI 3.04–10.08) | Model 2: OR = 25.04 (95% CI 10.07–62.23) | Model 3: OR = 9.26 (95% CI 3.97–21.60) | Model 4: OR = 4.98 (95% CI 1.75–14.20) | Model 5: CSOPVS = 2 OR = 9.40 (95% CI 3.23–27.34) | Mode 5: CSOPVS = 3 OR = 24.64 (95% CI 7.66–79.29) AUC Train 96 [95%-CI 94, 98] and test 91 [95%-CI 84-99]
10.1016/j.nicl.2023.103533	Crystal, O.	Canada	Khademi, A.	Canada	Detecting conversion from mild cognitive impairment to Alzheimer’s disease using FLAIR MRI biomarkers	2023	NeuroImage: Clinical	Cohort study	6063	Cross- sectional analyis NC: 589 AD: 589 sMCI: 89 cMCI: 89 Longitudinal analysis NC: 1632 AD: 2344 sMCI: 543 cMCI: 188	NA	NA	NA	NA	NA	NA	Cross-sectional: AD: 589 (9.71%) Longitudinal: AD: 2344 (38.66%)	MoCA scores < 18	Cross-sectional analysis sMCI: 89 (6.56%) cMCI: 89 (6.56%) Longitudinal analysis sMCI: 543 (11.53%) cMCI: 188 (3.99%)	MoCA scores between 19 - 25	Inclusion: FLAIR imaging and MoCA scores	ADNI, CCNA (Canadian Consortium on Neurodegeneration in Aging) , ONDRI (ntario Neurodegenerative Disease Research Initiative)	sMRI	1.5/3T machines from GE, Siemens and Philips	T1, FLAIR	Diagnosis and prognosis	Analysis	Model 1: RF | Model 2: RF | Model 3: RF | Model 4: RF | Model 5: RF | Model 6: RF | Model 7: RF | Model 8: RF | Model 9: RF | Model 10: RF	Model 1: Volume biomarkers (TBV, CSF, WML - white matter lesion, LVV - lateral ventricular volume, SubCSF - Subarachnoid CSF), ZSI - z-score increasing composite index, ZSD- z-score decreasing composite index Model 2 - 5: NA Model 6: Volume biomarkers (TBV, CSF, WML - white matter lesion, LVV - lateral ventricular volume, SubCSF - Subarachnoid CSF), ZSI - z-score increasing composite index, ZSD- …	Model 1: WML (White Matter Lesion) volume, FLAIR texture features of WM lesions (macrostructual damage MAD, microstructural damage MID, microstructural integrity), FLAIR intensity features (mean intensity, skewness, kurtosis), composite indices - ZSD, ZSI | Model 2: ZSD/ZSI | Model 3: WML volume | Model 4: FLAR intensity measures | Model 5: FLAIR texture measures | Model 6: WML (White Matter Lesi…	Model 1: NC vs AD | Model 2: NC vs AD | Model 3: NC vs AD | Model 4: NC vs AD | Model 5: NC vs AD | Model 6: sMCI vs cMCI | Model 7: sMCI vs cMCI | Model 8: sMCI vs cMCI | Model 9: sMCI vs cMCI | Model 10: sMCI vs cMCI	Five-fold cross-validation	Model 1: 86.2 | Model 2: 82.7 | Model 3: 80.8 | Model 4: 76.1 | Model 5: 76.5 | Model 6: 69.2 | Model 7: 65.2 | Model 8: 62.3 | Model 9: 59.7 | Model 10: 55.6	NA	NA	Model 1: 87.0 | Model 2: 83.0 | Model 3: 82.0 | Model 4: 76.0 | Model 5: 77.0 | Model 6: 69.0 | Model 7: 65.0 | Model 8: 61.0 | Model 9: 60.0 | Model 10: 57.0	NA	NA	NA	Analysis	Model 1: Cox proportional hazard | Model 2: Cox proportional hazard | Model 3: Cox proportional hazard | Model 4: Cox proportional hazard | Model 5: Cox proportional hazard | Model 6: Cox proportional hazard | Model 7: Cox proportional hazard | Model 8: Cox proportional hazard | Model 9: Cox proportional hazard	NA	Model 1: WML volume Model 2: FLAIR WM integrity Model 3: FLAIR WM MAD Model 4: FLAIR WM MID Model 5: FLAIR WM Intensity Model 6: FLAIR WM kurtosis Model 7: FLAIR WM skewness Model 8: ZSD Model 9: ZSI	Model 1: survival | Model 2: survival | Model 3: survival | Model 4: survival | Model 5: survival | Model 6: survival | Model 7: survival | Model 8: survival | Model 9: survival	Not disclosed	Model 1: 4 years | Model 2: 4 years | Model 3: 4 years | Model 4: 4 years | Model 5: 4 years | Model 6: 4 years | Model 7: 4 years | Model 8: 4 years | Model 9: 4 years	Hazard ratios Model 1: 1.02 | Model 2: 0.92 | Model 3: 1.09 | Model 4: 1.06 | Model 5: 0.93 | Model 6: 0.90 | Model 7: 1.1011 | Model 8: 0.88 | Model 9: 1.11
10.1038/s41598-023-43706-6	De Francesco, S.	Italy	Redolfi, A.	Italy	Differential diagnosis of neurodegenerative dementias with the explainable MRI based machine learning algorithm MUQUBIA	2023	Scientific Reports	Case-control	506	CN: 108 | AD: 110 | FTD: 135 | DLB: 153	NA	AD: 73.6 (7.7) FTD: 63.9 (6.9) DLB: 73.9 (8.6) CN: 74.3 (10.3)	182 (36%)	CN: 56 (51.8%) | AD: 45 (40.9%) | FTD: 54 (40%) | DLB: 27 (18.4%)	NA	NA	AD: 110 (21.87%) | FTD: 135 (26.8%) | DLB: 150 (29.8%) | CN: 108 (21.47%)	NA	NA	NA	NA	ADNI | FTLDNI | NACC | PDBP | Newcastle	sMRI	ADNI: GE Philips Siemens 1.5, 3.0| FTLDNI: GE Siemens 3.0 | NACC: GE Siemens 1.5, 3.0| PDBP: Siemens 3.0 | Newcastle: Philips 1.5, 3.0	T1, FLAIR, DTI	Diagnosis	Segmentation | Analysis	Model 1: SVM to optimise feature selection | Model 2: SVM for classification with final selected features	Model 1: 132 volumes and 70 cortical thickness values; ; 18 FA, 18 MD values for WM pathway; 96 features from the application of the JHU atlas ROIs to the FA and MD maps | Model 2: 6 volume measures, 5 cortical thickness measures, 3FA measures, 3 MD measures, gender, age, CDR scores	Model 1: WM lesion volume and WM lesion number | Model 2: NA	Model 1: Diagnosis of AD vs NC vs FTD vs DLB | Model 2: Diagnosis of AD vs NC vs FTD vs DLB	Hold-out validation	Model 1: NA | Model 2: AD vs FTD vs DLB vs CN: 90 vs 93 vs 93 vs 98	NA	NA	Model 1: NA Model 2: AD diagnosis: 92.09 FTD diagnosis: 94.67 DLB diagnosis: 97.83 CN diagnosis: 99.94	Model 1: NA Model 2 AD diagnosis: 88 FTD diagnosis: 89 DLB diagnosis: 82 CN diagnosis 93	Model 1: NA Model 2 AD diagnosis: 91 FTD diagnosis: 95 DLB diagnosis: 98 CN diagnosis 99	Model 1: NA Model 2 AD diagnosis: Recall 73% F1 80% FTD diagnosis: Recall 89% F1 89% DLB diagnosis: Recall 95% F1 88% CN diagnosis Recall 96% F1 94%	NA	NA	NA	NA	NA	NA	NA	NA
10.1016/j.compbiomed.2024.108684	Feng, J.	China	Li, C.	China	Automatic detection of cognitive impairment in patients with white matter hyperintensity and causal analysis of related factors using artificial intelligence of MRI	2024	Computers in Biology and Medicine	Cohort	Training: 79 | Testing: 29	Training set and internal testing set WMH with CI: 42 WMH without CI: 37 External testing set WMH with CI: 15 WMH without CI: 14	NA	Training set and internal testing set WMH with CI: 74 (49–84) WMH without CI: 67 (47–80) External testing set WMH with CI: 69.6 (53–79) WMH without CI: 69.2 (54–79)	NA	Training set and internal testing set WMH with CI: 34 (81%) WMH without CI: 25 (68%) External testing set WMH with CI: 5 (33%) WMH without CI: 6 (75%)	NA	NA	NA	NA	WMH with CI 57 (52.77)	(1) cognitive complaint, preferably corroborated by an informant; (2) objective cognitive impairment, quantified as a performance score more than 1.5 standard deviations (SD) below the appropriate mean on one cognitive test of any domain; (3) no dementia.	inclusion criteria : 1) Age between 45 and 80 years; 2) Visible WMH on T2 fluid-attenuated inversion recovery imaging (T2-FLAIR); 3) Fazekas grade of 2 or 3. Exclusion: 1) Acute intracranial macrovascular disease, such as ischemic stroke or intracranial hemorrhage (5 cases); 2) Non-vascular white matter lesions, such as immune demyelination, ischemic hypoxic encephalopathy, metabolic encephalopat…	hospitals (2)	sMRI	hospital 1: 3.0T MRI scanner (Achieva 3.0T, Phillips, Netherlands). Hospital 2: 1.5T MRI scanner (uMR560 1.5T, United, China)	T1, T2-FLAIR.	Diagnosis	Segmentation | Analysis	Model 1: LR | Model 2: LR | Model 3: LR | Model 4: GP | Model 5: GP | Model 6: GP | Model 7: QDA | Model 8: QDA | Model 9: QDA | Model 10: RF | Model 11: RF | Model 12: RF	Model 1: WM features (flair_normalize_glrlm_ShortRunLowGrayLevelEmphasis, flair_wavelet_gldm_wavelet-HLL-SmallDependenceLowGrayLevelEmphasis) | Model 2: Clinical features (Age，Education, Hachinski). | Model 3: WM features, clinical features, nuclei features (Left-Caudate_Volume_mm3, Left-Putamen_Volume_mm3, Left-Pallidum_Volume_mm3, 3rd-Ventricle_Volume_mm3, Right-Lateral-Ventricle_Volume_mm3, Ri…	Model 1: WMH total volume, WMH volume ratio of right cingulate gyrus | Model 2: WMH total volume, WMH volume ratio of right cingulate gyrus | Model 3: WMH total volume, WMH volume ratio of right cingulate gyrus | Model 4: WMH total volume, WMH volume ratio of right cingulate gyrus | Model 5: WMH total volume, WMH volume ratio of right cingulate gyrus | Model 6:WMH total volume, WMH volume ratio o…	Model 1: WMH with CI versus WMH without CI | Model 2: WMH with CI versus WMH without CI | Model 3: WMH with CI versus WMH without CI | Model 4: WMH with CI versus WMH without CI | Model 5: WMH with CI versus WMH without CI | Model 6: WMH with CI versus WMH without CI | Model 7: WMH with CI versus WMH without CI | Model 8: WMH with CI versus WMH without CI | Model 9: WMH with CI versus WMH without…	Hold-out validation (external)	NA	Training Set | Testing Set | Independent Testing Set Model 1: 81.2 | 70.0 | 66.7 Model 2: 81.2 | 80.0 | 100 Model 3: 68.8 | 70.0 | 93.3 Model 4: 71.9 | 80.0 | 73.3 Model 5: 100 | 00.0 | 00.0 Model 6: 100 | 80.0 | 60.0 Model 7: 81.2 | 70.0 | 60.0 Model 8: 62.5 | 60.0 | 100 Model 9: 71.9 | 80.0 | 100 Model 10: 84.4 | 80.0 | 66.7 Model 11: 75.0 | 70.0 | 71.4 Model 12: 87.5 | 50.0 | 86.7	Training Set | Testing Set | Independent Testing Set Model 1: 66.7 | 71.4 | 77.8 Model 2: 43.3 | 57.1 | 00.0 Model 3: 73.3 | 71.4 | 14.3 Model 4: 73.3 | 85.7 | 71.4 Model 5: 100 | 100 | 100 Model 6: 93.3 | 85.7 | 57.1 Model 7: 66.7 | 71.4 | 78.6 Model 8: 76.7 | 57.1 | 00.0 Model 9: 70.0 | 57.1 | 00.0 Model 10: 73.3 | 85.7 | 64.3 Model 11: 66.7 | 42.9 | 13.3 Model 12: 90.0 | 71.4 | 28.6	Training Set | Testing Set | Independent Testing Set results Model 1: 80.2(69.2-91.2) | 82.9(60.6-100) | 81.9(66.0-97.8) Model 2: 73.5(61.2-85.9) | 61.4(30.9-91.9) | 48.1(26.1-70.1) Model 3: 77.1(65.4-88.8) | 77.1(53.7-100) | 64.8(43.8-85.8) Model 4: 81.1(70.3-92.0) | 87.1(68.1-100) | 77.1(59.0-95.3) Model 5: 100(100-100) | 50.0(50.0-50.0) | 50.0(50.0-50.0) Model 6: 100(100-100) | 82.9(62.0-100) …	NA	NA	NA	NA	NA	NA	NA	NA	NA	NA	NA
10.1212/WNL.0000000000209176	Keller, J. A.	Netherlands	de Bresser, J.	Netherlands	Identification of Distinct Brain MRI Phenotypes and Their Association With Long-Term Dementia Risk in Community-Dwelling Older Adults	2024	Neurology	Cohort study	3056	NC: 2799 MCI : 257	75.6 (5.2)	NA	1,884 (61.64)	NA	NA	NA	NA	Dementia diagnosis based on the Diagnostic and Statistical Manual, Fourth Edition, guidelines was made in a consensus meeting with a geriatrician, neurologist, neuropsychologist, and neuroradiologist.	MCI: 257 (100%)	participants underwent the Mini-Mental State Examination and the Digit Symbol Substitution Test. Participants were administered a second battery of diagnostic tests based on positive results in the previous tests and possibly a third stage, which included neurologic tests and a proxy interview	Exclusion: Quality of MRI data, inacurate segmentation, artifacts, infacts >1.5cm, tumor, tech error, traumatic brain injury, missing data, dementia at baseline, missing follow up diagnosis, missing MRI markers. WMH over-segmentation or segmentation outside the brain, ventricle segmentation failure.	Population-based Age-Gene/Environment Susceptibility (AGES) Reykjavik Study	sMRI	1.5 T Signa TwinSpeed system (General Electric Medical Systems, Waukesha, WI)	T1w, FLAIR, T2* gradient echo-type echo planar sequence	Prognosis	NA	NA	NA	NA	NA	NA	NA	NA	NA	NA	NA	NA	NA	Analysis	Hierarchical clustering and Cox proportional hazard	Atrophy, age, sex, and cognitive status at baseline	WMH volumes, WMH shape markers, brain infarcts, microbleeds, and enlarged perivascular spaces (clusters)	Time to dementia diagnosis	Not disclosed	9.9 ± 2.6 years	Hazard ratios with 95% CI S1: 1.81 (1.03 - 3.21) S2: 3.68 (2.06 - 6.61) S3: 3.33 (1.94 - 5.73) S4: 1.01 (0.52 - 1.98) S5: 2.06 (1.11 - 3.87) S6: 2.18 (1.23 - 3.87) S7: 2.02 (1.00 - 4.10) S8: 1.47 (0.49 - 4.43) S9: 2.99 (1.60 - 5.56) S10: 1 (1) S11: 2.59 (1.46 - 4.59) S12: 6.18 (3.37 - 11.32) S13: 2.53 (1.43 - 4.47) S14: 3.48 (1.96 - 6.16) S15: 3.16 ( 1.70 - 5.86)
https://dx.doi.org/10.1038/s41598-024-60134-2	Lee, M.-W.	Republic of Korea	Lim, H.K.	Republic of Korea	A multimodal machine learning model for predicting dementia conversion in Alzheimer's disease	2024	Scientific reports	Cohort	196	sMCI: 149 | pMCI: 47	NA	sMCI: 71.66 (7.16) | pMCI: 72.94 (6.64)	111 (56.6%)	sMCI: 85 (57%) | pMCI: 26 (55%)	NA	NA	NA	NA	MCI: 196 (100%)	CDR	Within a four-year follow-up period, we defined the subjects as the AD conversion group when their global Clinical Dementia Rating (CDR) score reached 1.0 or higher within the follow-up period. Subjects maintaining a global CDR score of 0.5 were defined as the non-conversion group. The collected demographics of all sites are (1) age, (2) sex, (3) MMSE, (4) ApoE4, (5) CDR. Those aged 50-85 years, …	Local institution | ADNI	sMRI	3.0-T Siemens scanner | 3.0-T GE scanner | 3.0-T Philips scanner	FLAIR	Prognosis	NA	NA	NA	NA	NA	NA	NA	NA	NA	NA	NA	NA	NA	Segmentation | Analysis	Model 1: DT | Model 2: RF | Model 3: SVM | Model 4: LR | Model 5: GBM | Model 6: XGB | Model 7: DT | Model 8: RF | Model 9: SVM | Model 10: LR | Model 11: GBM | Model 12: XGB | Model 13: DT | Model 14: RF | Model 15: SVM | Model 16: LR | Model 17: GBM | Model 18: XGB | Model 19: DT | Model 20: RF | Model 21: SVM | Model 22: LR | Model 23: GBM | Model 24: XGB | Model 25: DT | Model 26: RF | Model …	Model 1: NA | Model 2: NA | Model 3: NA | Model 4: NA | Model 5: NA | Model 6: NA | Model 7: age, sex, MMSE, ApoE4, CDR | Model 8: age, sex, MMSE, ApoE4, CDR | Model 9: age, sex, MMSE, ApoE4, CDR | Model 10: age, sex, MMSE, ApoE4, CDR | Model 11: age, sex, MMSE, ApoE4, CDR | Model 12: age, sex, MMSE, ApoE4, CDR | Model 13: age, sex, MMSE, ApoE4, CDR, volumetric features | Model 14: age, sex, MMSE…	Model 1: WMH | Model 2: WMH | Model 3: WMH | Model 4: WMH | Model 5: WMH | Model 6: WMH | Model 7: WMH | Model 8: WMH | Model 9: WMH | Model 10: WMH | Model 11: WMH | Model 12: WMH | Model 13: WMH | Model 14: WMH | Model 15: WMH | Model 16: WMH | Model 17: WMH | Model 18: WMH | Model 19: WMH | Model 20: WMH | Model 21: WMH | Model 22: WMH | Model 23: WMH | Model 24: WMH | Model 25: WMH | Model 26…	Model 1: conversion from MCI to dementia | Model 2: conversion from MCI to dementia | Model 3: conversion from MCI to dementia | Model 4: conversion from MCI to dementia | Model 5: conversion from MCI to dementia | Model 6: conversion from MCI to dementia | Model 7: conversion from MCI to dementia | Model 8: conversion from MCI to dementia | Model 9: conversion from MCI to dementia | Model 10: co…	Cross-validation	Model 1: 2.63 (0.51) | Model 2: 2.63 (0.51) | Model 3: 2.63 (0.51) | Model 4: 2.63 (0.51) | Model 5: 2.63 (0.51) | Model 6: 2.63 (0.51) | Model 7: 2.63 (0.51) | Model 8: 2.63 (0.51) | Model 9: 2.63 (0.51) | Model 10: 2.63 (0.51) | Model 11: 2.63 (0.51) | Model 12: 2.63 (0.51) | Model 13: 2.63 (0.51) | Model 14: 2.63 (0.51) | Model 15: 2.63 (0.51) | Model 16: 2.63 (0.51) | Model 17: 2.63 (0.51) | …	Model 1: AUC: 47.1 (SD 9.6) | Model 2: AUC: 49.5 (SD 8.4) | Model 3: AUC: 48.9 (SD 8.8) | Model 4: AUC: 55.8 (SD 9.4) | Model 5: AUC: 47.9 (SD 7.9) | Model 6: AUC: 46.7 (SD 8.3) | Model 7: AUC: 61.0 (SD 10.7) | Model 8: AUC: 61.9 (SD 8.6) | Model 9: AUC: 64.6 (SD 9.9) | Model 10: AUC: 70.5 (SD 9.1) | Model 11: AUC: 59.9 (SD 8.3) | Model 12: AUC: 61.9 (SD 8.4) | Model 13: AUC: 66.7 (SD 10.1) | Mod…
https://dx.doi.org/10.3389/fnhum.2023.1231513	Marzi, C.	Italy	Diciotti, S.	Italy	Fractal dimension of the cortical gray matter outweighs other brain MRI features as a predictor of transition to dementia in patients with mild cognitive impairment and leukoaraiosis	2023	Frontiers in Human Neuroscience	Cohort	64	sMCI: 46 | pMCI: 18	NA	sMCI: 73.96 (6.67) | pMCI: 76.34 (6.69)	30 (46.9%)	sMCI: 22 (47.8%) | pMCI: 8 (44.4%)	NA	NA	NA		MCI: 64 (100%)	The definition of change from MCI to dementia, or major neurocognitive disorder, was conducted in accordance with the DSM-5 criteria (Salvadori et al., 2018).	The inclusion criteria for the VMCI Tuscany study were as follows: (1) MCI as defined according to the criteria by Winblad et al. (2004), and (2) evidence of moderate to severe T2 hyperintensity in the cerebral WM, based on the modified version of the Fazekas scale (Pantoni et al., 2005). The definition of change from MCI to dementia, or major neurocognitive disorder, was conducted in accordance …	VMCI Tuscany study	sMRI | DWI	1.5-T Philips scanner	T1, FLAIR, T2* GRE, DWI	Prognosis	NA	NA	NA	NA	NA	NA	NA	NA	NA	NA	NA	NA	NA	Analysis	Model 1: XGB	Model 1: age, sex, cognitive performance (Stroop, MOCA, ROC-F immediate copy, TMT-A, SDMT, visual search), education, GM (fractal dimension, hippocampal volume, total volume), WM (volume, fractal dimension), median FA and median MD	Model 1: lacunes, microbleeds, PVS, WMH	Model 1: conversion from MCI to dementia	Nested cross-validation	Model 1: 2 years	Model 1: AUC: 69 (90% CI 53, 85)
https://dx.doi.org/10.1021/acsomega.3c10126	Shi, Y.	China	Wang, F.	China	Macrophage Migration Inhibitory Factor as a Potential Plasma Biomarker of Cognitive Impairment in Cerebral Small Vessel Disease	2024	ACS omega	Cohort	171	NC: 54 | CSVD-CI: 60 | CSVD-NC: 57	NA	NC: 67.44 (7.46) | CSVD-CI: 70.22 (4.84) | CSVD-NC: 68.72 (5.81)	70 (40.9%)	NC: 23 (42.6%) | CSVD-CI: 25 (41.6%) | CSVD-NC: 22 (38.6%)	NA	NA	NA	NA	CSVD-CI: 60 (35.1%)	MoCA, TMT-B	The inclusion criteria were as follows: (1) age 50−80 years old; (2) years of education ≥ 6; and (3) good health with adequate visual and auditory acuity. The exclusion criteria were: (1) any mental disease (e.g., major depressive disorder, bipolar disorder, and schizophrenia) or family history of psychosis; (2) MRI evidence supporting cerebrovascular disorders with large intracranial vascular le…	Local institution	sMRI, rsfMRI	3.0-T Siemens scanner	T1, T2* EPI	Diagnosis	Analysis	Model 1: LASSO | Model 2: LASSO	Model 1: Macrophage Migration Inhibitory Factor | Model 2: Macrophage Migration Inhibitory Factor	Model 1: WMH (Fazekas), mALFF | Model 2: WMH (Fazekas), mALFF	Model 1: CSVD-CI vs CSVD-NC | Model 2: CSVD-CI vs NC	Not disclosed	NA	Model 1: 71.6 | Model 2: 81.48	Model 1: 78.95 | Model 2: 75.00	Model 1: 81.4 | Model 2: 82.5	NA	NA	NA	NA	NA	NA	NA	NA	NA	NA	NA
https://dx.doi.org/10.1002/alz.13377	Strain, J.F.	USA	Ances, B.M.	USA	White matter hyperintensity longitudinal morphometric analysis in association with Alzheimer disease	2023	Alzheimer's and Dementia	Cohort	228	NC: 98 | AD: 130	NA	NC: 71 (6.0) | AD: 73 (6.83)	110 (48.2%)	NC: 52 (53%) | AD: 58 (44.6%)	NA	NA	AD: 130 (100%)	MMSE scores between 20-26 (inclusive), a CDR of 0.5 or 1.0, and meets NINCDS/ADRDA criteria for probable AD	NA	NA	NA	ADNI	sMRI	3.0-T Siemens scanner	FLAIR	Diagnosis	Analysis	Model 1: SVM | Model 2: RF | Model 3: SVM | Model 4: RF	NA	Model 1: longitudinal morphometric analyis of WMH | Model 2: longitudinal morphometric analyis of WMH | Model 3: volumetric change in WMH over two years | Model 4: volumetric change in WMH over two years	Model 1: CN vs AD | Model 2: CN vs AD | Model 3: CN vs AD | Model 4: CN vs AD	Five-fold cross-validation	Model 1: 70 | Model 2: 67 | Model 3: 55 | Model 2: 59	Model 1: 67 | Model 2: 74 | Model 3: 37 | Model 2: 70	NA	NA	NA	NA	Precision: Model 1: 81 | Model 2: 73 | Model 3: 80 | Model 2: 67 F1 score: Model 1: 73 | Model 2: 74 | Model 3: 51 | Model 2: 68	NA	NA	NA	NA	NA	NA	NA	NA
https://doi.org/10.3389/fneur.2024.1352423	Zhu, X.W.	China	Huang, C.	China	Machine learning-based prediction of mild cognitive impairment among individuals with normal cognitive function	2024	Frontiers in neurology	Cohort	463	NC: 232 | MCI: 231	61.77 (8.09)	NC: 60.56 (7.91) | MCI: 62.99 (8.11)	226 (48.8%)	NC: 115 (49.6%) | MCI: 111 (48.05%)	NA	NA	NA	NA	MCI: 231 (100%)	NA	Inclusion criteria: (1) age over 18 years old with a normal baseline cognitive function; (2) patients with dynamic brain image data and detailed clinical data over at least 3 years before a diagnosis of MCI. Exclusion criteria: (1) MCI caused by a special unpreventable factor such as brain tumor, brain trauma, surgery, acute or chronic brain infection, poisoning, paraneoplastic syndrome, drug-rel…	Local institution	sMRI	3.0-T Philips scanner	NA	Diagnosis	Analysis	Model 1: SVM | Model 2: LSVM | Model 3: LR | Model 4: RF | Model 5: NB | Model 6: XGB | Model 7: NB | Model 8: SVM | Model 9: LR | Model 10: XGB | Model 11: RF	Model 1: demographics, medical history, and previous control of risk factors | Model 2: demographics, medical history, and previous control of risk factors | Model 3: demographics, medical history, and previous control of risk factors | Model 4: demographics, medical history, and previous control of risk factors | Model 5: demographics, medical history, and previous control of risk factors | Mode…	Model 1: visual rating of WMH (Fazekas, regional WMH) | Model 2: visual rating of WMH (Fazekas, regional WMH) | Model 3: visual rating of WMH (Fazekas, regional WMH) | Model 4: visual rating of WMH (Fazekas, regional WMH) | Model 5: visual rating of WMH (Fazekas, regional WMH) | Model 6: visual rating of WMH (Fazekas, regional WMH) | Model 7: visual rating of WMH (Fazekas, regional WMH) | Model 8…	Model 1: NC vs MCI | Model 2: NC vs MCI | Model 3: NC vs MCI | Model 4: NC vs MCI | Model 5: NC vs MCI | Model 6: NC vs MCI | Model 7: NC vs MCI | Model 8: NC vs MCI | Model 9: NC vs MCI | Model 10: NC vs MCI | Model 11: NC vs MCI	Five-fold cross-validation	Model 1: 56.81 | Model 2: 70.55 | Model 3: 72.72 | Model 4: 79.54 | Model 5: 56.81 | Model 6: 70.45 | Model 7: 82.31 | Model 8: 82.96 | Model 9: 89.30 | Model 10: 84.32 | Model 11: 93.44	Model 1: 60.00 | Model 2: 80.00 | Model 3: 71.42 | Model 4: 78.94 | Model 5: 70.00 | Model 6: 87.50 | Model 7: 70.73 | Model 8: 78.86 | Model 9: 87.80 | Model 10: 93.08 | Model 11: 91.46	NA	Model 1: NA | Model 2: NA | Model 3: NA | Model 4: NA | Model 5: NA | Model 6: NA | Model 7: 83.24 | Model 8: 83.29 | Model 9: 89.42 | Model 10: 94.42 | Model 11: 93.61	NA	NA	Precision: Model 1: 52.17 | Model 2: 69.56 | Model 3: 71.42 | Model 4: 75.00 | Model 5: 51.85 | Model 6: 67.74 | Model 7: 95.08 | Model 8: 88.18 | Model 9: 91.91 | Model 10: 96.21 | Model 11: 96.15	NA	NA	NA	NA	NA	NA	NA	NA
https://doi.org/10.1016/j.cccb.2023.100179	Li, R.	UK	Markus, H.S.	UK	Predicting incident dementia in cerebral small vessel disease: comparison of machine learning and traditional statistical models	2023	Cerebral Circulation - Cognition and Behavior	Cohort	750	Non-demented after 3 years: 702 | Dementia after 3 years: 48	67.62 (9.10)	NA	365 (46.3%)	NA	NA	NA	AD: 33 | VD: 14 | Unknown: 1	DSM-IV and DSM-V	NA	NA	RUN DMC: Symptomatic SVD, defined as the presence of lacunes or WMH on neuroimaging, and accompanying acute (lacunar stroke) or subacute (cognitive, motor) symptoms. Aged 50–85. SCANS: Symptomatic SVD, defined as a clinical lacunar stroke syndrome with MRI evidence of an anatomically corresponding lacunar infarct and confluent regions of WMH graded ≥ 2 on the modified Fazekas scale. HARMONISATION…	RUN DMC, SCANS, HARMONISATION	sMRI, DTI	NA	T1, FLAIR, DTI, CMB	Prognosis	NA	NA	NA	NA	NA	NA	NA	NA	NA	NA	NA	NA	NA	Analysis	Model 1: LR | Model 2: LR | Model 3: regularised LR | Model 4: regularised LR | Model 5: SVM | Model 6: SVM | Model 7: Generalised matrix learning vector quantisation | Model 8: Generalised matrix learning vector quantisation | Model 9: Generalised relevance learning vector quantisation | Model 10: Generalised relevance learning vector quantisation	Model 1: Age, sex, years of education, and presence of vascular risk factors (hypertension, smoking, hypercholesterolaemia, diabetes mellitus) | Model 2: Age, sex, years of education, and presence of vascular risk factors (hypertension, smoking, hypercholesterolaemia, diabetes mellitus), total brain volume, global cognitive score and domain scores for executive function and processing speed | Mod…	Model 1: % WMH volume of ICV, lacune count, CMB, and PSMD from DTI | Model 2: % WMH volume of ICV, lacune count, CMB, and PSMD from DTI | Model 3: % WMH volume of ICV, lacune count, CMB, and PSMD from DTI | Model 4: % WMH volume of ICV, lacune count, CMB, and PSMD from DTI | Model 5: % WMH volume of ICV, lacune count, CMB, and PSMD from DTI | Model 6: % WMH volume of ICV, lacune count, CMB, and P…	Model 1: dementia after 3 years | Model 2: dementia after 3 years | Model 3: dementia after 3 years | Model 4: dementia after 3 years | Model 5: dementia after 3 years | Model 6: dementia after 3 years | Model 7: dementia after 3 years | Model 8: dementia after 3 years | Model 9: dementia after 3 years | Model 10: dementia after 3 years	Nested cross-validation	Model 1: 5.4 (IQR 4.1, 8.7) | Model 2: 5.4 (IQR 4.1, 8.7) | Model 3: 5.4 (IQR 4.1, 8.7) | Model 4: 5.4 (IQR 4.1, 8.7) | Model 5: 5.4 (IQR 4.1, 8.7) | Model 6: 5.4 (IQR 4.1, 8.7) | Model 7: 5.4 (IQR 4.1, 8.7) | Model 8: 5.4 (IQR 4.1, 8.7) | Model 9: 5.4 (IQR 4.1, 8.7) | Model 10: 5.4 (IQR 4.1, 8.7)	Model 1: AUC: 76.8 | Model 2: AUC: 86.0 | Model 3: AUC: 78.2 | Model 4: AUC: 87.0 | Model 5: AUC: 79.9 | Model 6: AUC: 85.8 | Model 7: AUC: 73.2 | Model 8: AUC: 81.7 | Model 9: AUC: 78.2 | Model 10: AUC: 86.8
